# Supplementary material for: Contribution of Proteins and Peptides to the Impact of a Soy Protein Isolate on Oxidative Stress and Inflammation-Associated Biomarkers in an Innate Immune Cell Model
Source: Plants (Basel). 2023 May 17;12(10):2011. doi: 10.3390/plants12102011 (PMC10223871; doi:10.3390/plants12102011)
Supplement: Supplementary file 1 [file plants-12-02011-s001.zip]

Archive with 3 entries (3 files):
- plants-2356561 Figure S1.pdf
- Supplementary Table S1_Franca-Oliveira.xlsx
- Supplementary Table S2_Franca-Oliveira.xlsx
