# Supplementary material for: Contribution of Proteins and Peptides to the Impact of a Soy Protein Isolate on Oxidative Stress and Inflammation-Associated Biomarkers in an Innate Immune Cell Model
Source: Plants (Basel). 2023 May 17;12(10):2011. doi: 10.3390/plants12102011 (PMC10223871; doi:10.3390/plants12102011)
Supplement: Supplementary file 1 [file plants-12-02011-s001.zip › Supplementary Table S1_Franca-Oliveira.xlsx]

## Sheet: proteins
SPIDER 6_2020-11-30									PEAKS Studio X+
Sample: PI Trypsin + Chymotrypsin digestion
DB: Soybean
Peptide filter FDR<=1%
Protein Group	Accession	-10lgP	Coverage (%)	#Peptides	#Unique	PSMs AP-QT	PSMs AP-T	Avg. Mass	Description	PTM
2	P11827	341.95	61	107	53	315	592	72228	Beta-conglycinin alpha' subunit OS=Glycine max OX=3847 GN=CG-1 PE=1 SV=2	CarbamidometilTodos; Oxidation (M); Deamidation (NQ); Methylation(others); Formylation; 18 more
8	A0A0R0GMV1	340.48	65	82	9	132	275	55144	Uncharacterized protein (Fragment) OS=Glycine max OX=3847 GN=GLYMA_13G123500 PE=3 SV=1	CarbamidometilTodos; Oxidation (M); Deamidation (NQ); Methylation(others); Formylation; 20 more
1	P04776	340.19	68	112	40	213	717	55706	Glycinin G1 OS=Glycine max OX=3847 GN=GY1 PE=1 SV=2	CarbamidometilTodos; Oxidation (M); Deamidation (NQ); Methylation(others); Formylation; 29 more
6	P04405	337.57	70	97	11	202	550	54391	Glycinin G2 OS=Glycine max OX=3847 GN=GY2 PE=1 SV=2	CarbamidometilTodos; Oxidation (M); Deamidation (NQ); Methylation(others); Formylation; 27 more
10	P02858	329.56	59	80	42	97	242	63797	Glycinin G4 OS=Glycine max OX=3847 GN=GY4 PE=1 SV=2	CarbamidometilTodos; Deamidation (NQ); Methylation(others); Formylation; Propionamide; 19 more
7	P0DO15	325.92	62	114	69	381	366	70306	Beta-conglycinin alpha subunit 2 OS=Glycine max OX=3847 GN=CG-2 PE=1 SV=1	CarbamidometilTodos; Oxidation (M); Deamidation (NQ); Methylation(others); Formylation; 16 more
7	P0DO16	325.92	62	114	69	381	366	70306	Beta-conglycinin alpha subunit 1 OS=Glycine max OX=3847 GN=CG-3 PE=1 SV=1	CarbamidometilTodos; Oxidation (M); Deamidation (NQ); Methylation(others); Formylation; 16 more
11	P04347	324.83	53	71	6	96	230	57956	Glycinin G5 OS=Glycine max OX=3847 GN=GY5 PE=1 SV=1	CarbamidometilTodos; Oxidation (M); Deamidation (NQ); Methylation(others); Formylation; 20 more
3	F7J077	322.34	74	85	3	259	580	50442	Beta-conglycinin beta subunit 2 OS=Glycine max OX=3847 GN=CG-4 PE=1 SV=1	CarbamidometilTodos; Deamidation (NQ); Methylation(others); Formylation; Dihydroxy; 13 more
9	P11828	310.84	69	80	30	116	266	54242	Glycinin G3 OS=Glycine max OX=3847 GN=GY3 PE=1 SV=1	CarbamidometilTodos; Oxidation (M); Deamidation (NQ); Methylation(others); Formylation; 24 more
18	A0A0R0H569	289.54	53	51	2	30	110	92812	Lipoxygenase OS=Glycine max OX=3847 GN=GLYMA_13G347600 PE=3 SV=1	CarbamidometilTodos; Oxidation (M); Deamidation (NQ); Methylation(others); Propionamide; 6 more
19	I1M596	284.05	46	50	26	25	106	97275	Lipoxygenase OS=Glycine max OX=3847 GN=547774 PE=2 SV=1	CarbamidometilTodos; Oxidation (M); Deamidation (NQ); Methylation(others); Propionamide; 5 more
16	B3TDK6	282.29	47	50	28	37	107	96768	Lipoxygenase OS=Glycine max OX=3847 GN=Lx3 PE=3 SV=1	CarbamidometilTodos; Oxidation (M); Deamidation (NQ); Methylation(others); Propionamide; 5 more
13	I1L860	278.18	55	49	3	62	170	57991	Uncharacterized protein OS=Glycine max OX=3847 GN=GLYMA_10G028300 PE=4 SV=1	CarbamidometilTodos; Oxidation (M); Deamidation (NQ); Methylation(others); Propionamide; 12 more
14	Q04672	276.51	49	46	3	53	140	60523	Sucrose-binding protein OS=Glycine max OX=3847 GN=SBP PE=1 SV=1	CarbamidometilTodos; Oxidation (M); Deamidation (NQ); Methylation(others); Propionamide; 10 more
15	I1JF86	257.92	44	39	15	39	125	57817	Uncharacterized protein OS=Glycine max OX=3847 GN=GLYMA_02G145700 PE=4 SV=2	CarbamidometilTodos; Oxidation (M); Deamidation (NQ); Methylation(others); Propionamide; 5 more
20	P13917	254.13	54	31	14	49	77	46393	Basic 7S globulin OS=Glycine max OX=3847 GN=BG PE=1 SV=2	CarbamidometilTodos; Oxidation (M); Deamidation (NQ); Propionamide; Pyro-glu from Q; 2 more
34	I1M3M9	241.6	35	22	22	8	46	67977	Uncharacterized protein OS=Glycine max OX=3847 GN=GLYMA_13G291800 PE=4 SV=1	CarbamidometilTodos; Oxidation (M); Deamidation (NQ); Methylation(others); Pyro-glu from Q; 2 more
34	Q39846	241.6	35	22	22	8	46	67878	Seed biotin-containing protein SBP65 OS=Glycine max OX=3847 GN=SBP65 PE=2 SV=1	CarbamidometilTodos; Oxidation (M); Deamidation (NQ); Methylation(others); Pyro-glu from Q; 2 more
21	A0A0R0HYM3	240.74	37	33	15	47	73	69598	Uncharacterized protein OS=Glycine max OX=3847 GN=GLYMA_10G246500 PE=4 SV=1	Deamidation (NQ); Methylation(others); Formylation; Dihydroxy; Methylation(KR); 3 more
27	I1LXD1	236.28	60	27	7	18	71	38698	Uncharacterized protein OS=Glycine max OX=3847 GN=GLYMA_13G035200 PE=3 SV=1	CarbamidometilTodos; Oxidation (M); Deamidation (NQ); Methylation(others); Propionamide; 3 more
27	A0A0R4J4U4	236.28	56	27	7	18	71	41153	Uncharacterized protein OS=Glycine max OX=3847 GN=GLYMA_13G035200 PE=3 SV=1	CarbamidometilTodos; Oxidation (M); Deamidation (NQ); Methylation(others); Propionamide; 3 more
22	Q8RVH5	234.53	56	32	15	51	67	47205	Basic 7S globulin 2 OS=Glycine max OX=3847 PE=1 SV=1	CarbamidometilTodos; Oxidation (M); Deamidation (NQ); Propionamide; Pyro-glu from Q; 2 more
23	O64458	231.67	42	35	35	64	50	42758	34 kDa maturing seed protein OS=Glycine max OX=3847 GN=P34 PE=2 SV=1	CarbamidometilTodos; Oxidation (M); Deamidation (NQ); Methylation(others); Propionamide; 3 more
25	C6TKH0	229.94	44	17	16	20	73	31661	Uncharacterized protein OS=Glycine max OX=3847 GN=100809384 PE=2 SV=1	CarbamidometilTodos; Oxidation (M); Deamidation (NQ); Ammonia-loss (N)
25	A0A0R0J965	229.94	41	17	16	20	73	34444	Uncharacterized protein OS=Glycine max OX=3847 GN=100809384 PE=4 SV=1	CarbamidometilTodos; Oxidation (M); Deamidation (NQ); Ammonia-loss (N)
54	A0A0R0JWF4	226.78	21	15	15	11	19	84887	Uncharacterized protein OS=Glycine max OX=3847 GN=GLYMA_06G283900 PE=4 SV=1	Oxidation (M); Deamidation (NQ); Methylation(others); Formylation; Methylation(KR)
26	P29531	223.34	52	19	9	22	67	23393	P24 oleosin isoform B OS=Glycine max OX=3847 PE=2 SV=1	Deamidation (NQ); Methylation(others); Methylation(KR); Pyro-glu from E; Dehydration; 7 more
44	A0A0R0JM61	218.06	43	18	5	14	24	40273	Uncharacterized protein OS=Glycine max OX=3847 GN=100801918 PE=3 SV=1	CarbamidometilTodos; Oxidation (M); Methylation(others); Dehydration; Deoxy
41	I1MT10	216.06	25	17	3	11	31	70866	Uncharacterized protein OS=Glycine max OX=3847 GN=100782173 PE=3 SV=1	Oxidation (M); Methylation(others); Dihydroxy; Methylation(KR); Carbamylation; Ubiquitin
32	C6T9Z5	214.74	47	20	3	18	41	42824	Formate dehydrogenase mitochondrial OS=Glycine max OX=3847 GN=100794313 PE=2 SV=1	CarbamidometilTodos; Oxidation (M); Deamidation (NQ); Methylation(others); Propionamide; 2 more
28	I1N747	214.31	44	16	6	20	64	23589	Oleosin OS=Glycine max OX=3847 GN=GLYMA_19G063400 PE=3 SV=1	Deamidation (NQ); Methylation(others); Methylation(KR); Pyro-glu from E; Dehydration; 5 more
35	I1N5S0	214.2	43	19	2	17	38	42860	Formate dehydrogenase mitochondrial OS=Glycine max OX=3847 GN=100797606 PE=3 SV=1	CarbamidometilTodos; Oxidation (M); Deamidation (NQ); Methylation(others); Propionamide; 2 more
42	Q42795	214.17	29	17	17	8	33	56072	Beta-amylase OS=Glycine max OX=3847 GN=547931 PE=1 SV=1	CarbamidometilTodos; Deamidation (NQ); Methylation(others); Propionamide; Methylation(KR); 2 more
42	P10538	214.17	29	17	17	8	33	56143	Beta-amylase OS=Glycine max OX=3847 GN=BMY1 PE=1 SV=3	CarbamidometilTodos; Deamidation (NQ); Methylation(others); Propionamide; Methylation(KR); 2 more
38	I1MA91	213.96	53	21	3	13	38	40436	Uncharacterized protein OS=Glycine max OX=3847 GN=547658 PE=3 SV=2	CarbamidometilTodos; Oxidation (M); Deamidation (NQ); Methylation(others); Propionamide
12	Q39898	213.64	62	18	6	29	224	24076	Kunitz trypsin inhibitor OS=Glycine max OX=3847 GN=Ti-a PE=2 SV=1	CarbamidometilTodos; Oxidation (M); Deamidation (NQ); Methylation(others); Propionamide; 5 more
12	P01070	213.64	62	18	6	29	224	24005	Trypsin inhibitor A OS=Glycine max OX=3847 GN=KTI3 PE=1 SV=2	CarbamidometilTodos; Oxidation (M); Deamidation (NQ); Methylation(others); Propionamide; 5 more
57	I1L957	213.15	30	12	8	4	25	48796	Uncharacterized protein OS=Glycine max OX=3847 GN=100786618 PE=3 SV=1	Deamidation (NQ); Methylation(others)
30	A0A0R0I4F6	211.22	47	18	2	17	54	31828	Uncharacterized protein OS=Glycine max OX=3847 GN=GLYMA_10G155300 PE=4 SV=1	CarbamidometilTodos; Oxidation (M); Deamidation (NQ); Methylation(others); Methylation(KR); Carboxymethyl
59	A0A0R4J4D6	195.85	20	12	2	4	24	71082	Uncharacterized protein OS=Glycine max OX=3847 GN=100812707 PE=3 SV=1	Oxidation (M); Methylation(others); Phosphorylation (STY); Dihydroxy; Methylation(KR); Carbamylation
47	A0A0R4J4L3	194.46	44	15	15	10	23	35878	Annexin OS=Glycine max OX=3847 GN=100806472 PE=3 SV=1	Oxidation (M); Deamidation (NQ); Methylation(others); Deoxy; Phenethyl isothiocyanate
51	I7FST9	192.81	38	22	7	8	23	58715	Protein disulfide-isomerase OS=Glycine max OX=3847 GN=Gm pdil-1 PE=2 SV=1	Deamidation (NQ); Methylation(others); Amidation; Pyro-glu from E; Ubiquitin
50	A0A0R0KKU3	192.18	18	11	2	3	28	71475	Uncharacterized protein OS=Glycine max OX=3847 GN=100798307 PE=3 SV=1	Methylation(others); Dihydroxy; Methylation(KR); Carbamylation
50	I1JPC5	192.18	19	11	2	3	28	67583	Uncharacterized protein OS=Glycine max OX=3847 GN=100798307 PE=3 SV=1	Methylation(others); Dihydroxy; Methylation(KR); Carbamylation
50	A0A0R4J626	192.18	18	11	2	3	28	71500	Uncharacterized protein OS=Glycine max OX=3847 GN=100777767 PE=3 SV=1	Methylation(others); Dihydroxy; Methylation(KR); Carbamylation
61	I1KAB7	191	32	17	2	6	19	56115	Protein disulfide-isomerase OS=Glycine max OX=3847 GN=100788687 PE=3 SV=1	Methylation(others); Amidation; Pyro-glu from E; Ubiquitin
60	I1K3K3	190.48	18	15	15	5	22	90338	Urease OS=Glycine max OX=3847 GN=547716 PE=3 SV=1	CarbamidometilTodos; Oxidation (M); Deamidation (NQ); Ubiquitin
65	K7LEQ5	188	46	9	8	6	18	26630	Uncharacterized protein OS=Glycine max OX=3847 GN=GLYMA_09G185500 PE=4 SV=1	Pyro-glu from Q; Mutation
46	C6T588	185.89	71	11	11	13	20	16761	Bet_v_1 domain-containing protein OS=Glycine max OX=3847 GN=100527731 PE=2 SV=1	Deamidation (NQ); Methylation(others); Phosphorylation (STY); Methylation(KR)
55	I1MAE6	184.69	34	14	2	8	22	40833	PKS_ER domain-containing protein OS=Glycine max OX=3847 GN=100800668 PE=3 SV=1	CarbamidometilTodos; Deamidation (NQ); Methylation(others); Dehydration
85	Q39801	184.11	22	10	6	1	14	50982	51 kDa seed maturation protein OS=Glycine max OX=3847 GN=732633 PE=2 SV=1
39	C6SWW4	178.29	39	12	8	7	42	22447	Uncharacterized protein OS=Glycine max OX=3847 GN=100305855 PE=2 SV=1	CarbamidometilTodos; Deamidation (NQ); Methylation(others); Propionamide; Methylation(KR); Nethylmaleimidehydrolysis
88	I1MB71	173.04	30	11	3	2	12	38354	Fructose-bisphosphate aldolase OS=Glycine max OX=3847 GN=GLYMA_14G189400 PE=3 SV=1	Methylation(others)
40	P05046	170.38	30	10	10	8	38	30928	Lectin OS=Glycine max OX=3847 GN=LE1 PE=1 SV=1	Oxidation (M); Deamidation (NQ); Methylation(others)
90	K7LDT9	166.8	9	7	7	2	12	103332	Uncharacterized protein OS=Glycine max OX=3847 GN=547559 PE=4 SV=1	Deamidation (NQ); Phenethyl isothiocyanate
82	I1KYW3	164.37	22	8	8	4	13	22633	Uncharacterized protein OS=Glycine max OX=3847 GN=100798239 PE=3 SV=1	CarbamidometilTodos; Deamidation (NQ); Methylation(others)
68	A0A0R0G6T3	162.76	30	7	2	6	16	27198	Uncharacterized protein OS=Glycine max OX=3847 GN=GLYMA_15G038100 PE=3 SV=1	CarbamidometilTodos; Deamidation (NQ)
43	K7KTR9	159.14	31	10	7	18	23	22598	Oleosin OS=Glycine max OX=3847 GN=GLYMA_06G078700 PE=3 SV=1	CarbamidometilTodos; Deamidation (NQ); Pyro-glu from E; Dehydration; Sodium adduct
84	I1LHP6	155.81	15	10	4	2	14	81768	Cupin type-1 domain-containing protein OS=Glycine max OX=3847 GN=100813415 PE=4 SV=2	Oxidation (M); Methylation(others)
67	C6SZ13	153.99	38	8	6	8	15	15777	Uncharacterized protein OS=Glycine max OX=3847 GN=100306353 PE=2 SV=1	Deamidation (NQ); Pyro-glu from Q; Acetylation (Protein N-term); Phenethyl isothiocyanate
94	Q39871	153.38	16	6	2	1	12	50644	Late embryongenesis abundant protein OS=Glycine max OX=3847 GN=MP2 PE=2 SV=1	Deamidation (NQ); Methylation(others); Methylation(KR)
86	I1LN49	151.92	37	8	8	5	10	27066	Uncharacterized protein OS=Glycine max OX=3847 GN=GLYMA_11G252800 PE=3 SV=1	CarbamidometilTodos; Oxidation (M); Deamidation (NQ); Acetylation (Protein N-term)
130	I1KS65	149.22	12	5	5	0	7	53285	Adenosylhomocysteinase OS=Glycine max OX=3847 GN=100786939 PE=3 SV=1	CarbamidometilTodos
64	A0A368UHG1	148.88	33	7	2	5	19	24662	Uncharacterized protein OS=Glycine max OX=3847 GN=GLYMA_13G336200 PE=3 SV=1	Deamidation (NQ)
69	I1KC69	147.17	34	11	3	3	17	28646	Gp_dh_N domain-containing protein OS=Glycine max OX=3847 GN=100037457 PE=3 SV=1	Oxidation (M); Deamidation (NQ)
69	I1KC68	147.17	30	11	3	3	17	32279	Glyceraldehyde-3-phosphate dehydrogenase OS=Glycine max OX=3847 GN=100037457 PE=3 SV=1	Oxidation (M); Deamidation (NQ)
69	I1KC67	147.17	28	11	3	3	17	35163	Glyceraldehyde-3-phosphate dehydrogenase OS=Glycine max OX=3847 GN=100037457 PE=3 SV=1	Oxidation (M); Deamidation (NQ)
69	Q2I0H4	147.17	27	11	3	3	17	36764	Glyceraldehyde-3-phosphate dehydrogenase OS=Glycine max OX=3847 GN=GAPC1 PE=2 SV=1	Oxidation (M); Deamidation (NQ)
56	C3VHQ8	147.01	31	10	7	11	19	17417	Oleosin OS=Glycine max OX=3847 GN=100301903 PE=2 SV=1	CarbamidometilTodos; Deamidation (NQ); Dehydration; Acetylation (Protein N-term)
83	A0A0R4J5Z8	144.82	11	9	9	1	15	84271	5-methyltetrahydropteroyltriglutamate--homocysteine S-methyltransferase OS=Glycine max OX=3847 GN=GLYMA_19G114500 PE=3 SV=1	CarbamidometilTodos; Acetylation (Protein N-term)
83	Q71EW8	144.82	11	9	9	1	15	84282	5-methyltetrahydropteroyltriglutamate--homocysteine S-methyltransferase OS=Glycine max OX=3847 GN=547643 PE=2 SV=1	CarbamidometilTodos; Acetylation (Protein N-term)
109	C6T1V2	142.96	32	6	4	3	7	17740	SHSP domain-containing protein OS=Glycine max OX=3847 GN=100500475 PE=2 SV=1	Deamidation (NQ); Methylation(others)
120	A0A0R0HVK7	142.06	25	4	4	0	9	22178	Uncharacterized protein (Fragment) OS=Glycine max OX=3847 GN=GLYMA_10G189900 PE=3 SV=1	Methylation(others); Dehydration
112	I1JGP8	140.94	12	6	4	0	9	59678	CYTOSOL_AP domain-containing protein OS=Glycine max OX=3847 GN=100787686 PE=3 SV=1	CarbamidometilTodos
93	I1KRJ7	140.52	33	6	6	2	11	24386	Peroxiredoxin OS=Glycine max OX=3847 GN=100820616 PE=3 SV=1
93	I1KRJ8	140.52	44	6	6	2	11	18732	Thioredoxin-dependent peroxiredoxin OS=Glycine max OX=3847 GN=100820616 PE=4 SV=1
110	C6T034	139.11	26	5	5	2	8	24276	EF1_GNE domain-containing protein OS=Glycine max OX=3847 GN=100500082 PE=2 SV=1	Oxidation (M); Acetylation (Protein N-term)
117	Q9SWB6	137.54	27	6	6	0	9	25988	Probable bifunctional TENA-E protein OS=Glycine max OX=3847 GN=TENA_E PE=2 SV=1	CarbamidometilTodos; Deamidation (NQ)
106	Q9XGS2	135.64	18	4	4	4	6	30146	Ni-binding urease accessory protein UreG OS=Glycine max OX=3847 GN=Eu3 PE=2 SV=1
106	C6T9B1	135.64	17	4	4	4	6	31409	cobW domain-containing protein OS=Glycine max OX=3847 GN=547551 PE=2 SV=1
179	I1NGG4	134.73	19	3	3	0	4	26058	Uncharacterized protein OS=Glycine max OX=3847 GN=GLYMA_20G147600 PE=3 SV=1
136	I1LR60	131.81	10	4	4	0	7	61705	Uncharacterized protein OS=Glycine max OX=3847 GN=GLYMA_12G078100 PE=3 SV=1
136	I1LL24	131.81	10	4	4	0	7	63625	Uncharacterized protein OS=Glycine max OX=3847 GN=100806471 PE=3 SV=1
136	I1LL25	131.81	10	4	4	0	7	61706	Uncharacterized protein OS=Glycine max OX=3847 GN=100806471 PE=3 SV=1
124	K7KWZ7	131.57	23	6	6	0	8	30850	PPM-type phosphatase domain-containing protein OS=Glycine max OX=3847 GN=100789914 PE=4 SV=1
104	A0A0R0IRH4	128.6	12	7	4	5	5	42392	Phosphoglycerate kinase OS=Glycine max OX=3847 GN=GLYMA_08G165400 PE=3 SV=1	4-hydroxynonenal (HNE)
121	I1MJ86	128.58	8	8	8	3	5	94057	Tr-type G domain-containing protein OS=Glycine max OX=3847 GN=100788357 PE=3 SV=1	Oxidation (M)
121	I1KU21	128.58	8	8	8	3	5	94043	Tr-type G domain-containing protein OS=Glycine max OX=3847 GN=100804251 PE=3 SV=1	Oxidation (M)
121	I1KU22	128.58	9	8	8	3	5	87981	Tr-type G domain-containing protein OS=Glycine max OX=3847 GN=100804251 PE=3 SV=1	Oxidation (M)
118	Q01915	128.08	13	6	6	0	9	55331	ATP synthase subunit alpha mitochondrial OS=Glycine max OX=3847 GN=ATPA PE=3 SV=1
128	C6TNT2	127.82	17	6	2	0	8	47588	EF1Bgamma class glutathione S-transferase OS=Glycine max OX=3847 GN=EF1Bgamma3 PE=2 SV=1	Oxidation (M)
107	A0A0R0K544	127.71	19	5	5	0	10	33105	GTP-binding nuclear protein OS=Glycine max OX=3847 GN=100814146 PE=3 SV=1	CarbamidometilTodos; Acetylation (N-term)
107	A0A0R0JJA1	127.71	25	5	5	0	10	25133	GTP-binding nuclear protein OS=Glycine max OX=3847 GN=100801379 PE=3 SV=1	CarbamidometilTodos; Acetylation (Protein N-term)
107	A0A0R0KBJ0	127.71	25	5	5	0	10	25148	GTP-binding nuclear protein OS=Glycine max OX=3847 GN=100814146 PE=3 SV=1	CarbamidometilTodos; Acetylation (Protein N-term)
107	A0A0R4J320	127.71	25	5	5	0	10	25179	GTP-binding nuclear protein OS=Glycine max OX=3847 GN=100813067 PE=3 SV=1	CarbamidometilTodos; Acetylation (Protein N-term)
107	I1K8X7	127.71	25	5	5	0	10	25149	GTP-binding nuclear protein OS=Glycine max OX=3847 GN=GLYMA_06G070500 PE=3 SV=1	CarbamidometilTodos; Acetylation (Protein N-term)
115	Q39873	126.59	14	7	3	0	9	49400	Lea protein OS=Glycine max OX=3847 GN=732637 PE=2 SV=1
105	K7LD67	124.59	14	6	2	1	9	41678	Uncharacterized protein OS=Glycine max OX=3847 GN=100777705 PE=3 SV=1
105	C6T7Y1	124.59	14	6	2	1	9	41697	Uncharacterized protein OS=Glycine max OX=3847 GN=100807341 PE=2 SV=1
105	I1JNK9	124.59	14	6	2	1	9	41653	Uncharacterized protein OS=Glycine max OX=3847 GN=100781142 PE=3 SV=1
105	I1JG11	124.59	14	6	2	1	9	41664	Uncharacterized protein OS=Glycine max OX=3847 GN=100813210 PE=3 SV=1
105	C6TJ78	124.59	14	6	2	1	9	41835	Uncharacterized protein OS=Glycine max OX=3847 GN=100781831 PE=2 SV=1
105	I1N5M7	124.59	14	6	2	1	9	41723	Uncharacterized protein OS=Glycine max OX=3847 GN=100799890 PE=3 SV=1
105	C6TAA6	124.59	14	6	2	1	9	41737	Uncharacterized protein OS=Glycine max OX=3847 GN=100798523 PE=2 SV=1
105	I1N570	124.59	14	6	2	1	9	41805	Uncharacterized protein OS=Glycine max OX=3847 GN=GLYMA_18G290800 PE=3 SV=1
105	I1MDF8	124.59	14	6	2	1	9	41745	Uncharacterized protein OS=Glycine max OX=3847 GN=100815472 PE=3 SV=1
105	I1M4W2	124.59	14	6	2	1	9	41729	Uncharacterized protein OS=Glycine max OX=3847 GN=100787265 PE=3 SV=1
97	I1MBR7	122.89	16	7	3	0	12	51472	UTP--glucose-1-phosphate uridylyltransferase OS=Glycine max OX=3847 GN=100790112 PE=3 SV=1	Deamidation (NQ)
91	A0A0R0JP17	122.16	29	5	4	2	12	21451	Oleosin OS=Glycine max OX=3847 GN=GLYMA_05G004300 PE=3 SV=1	Oxidation (M)
145	Q9XET0	121.54	26	4	4	0	6	15097	Seed maturation protein PM30 OS=Glycine max OX=3847 GN=PM30 PE=2 SV=1
133	I1LTA4	121.36	14	6	2	1	6	47468	EF1Bgamma class glutathione S-transferase OS=Glycine max OX=3847 GN=EF1Bgamma2 PE=2 SV=1	Oxidation (M); Phenethyl isothiocyanate
133	I1LTA5	121.36	19	6	2	1	6	35592	Uncharacterized protein OS=Glycine max OX=3847 GN=100795680 PE=4 SV=1	Oxidation (M); Phenethyl isothiocyanate
137	A0A0R0I1V0	119.27	10	5	5	3	4	45524	Fumarylacetoacetase OS=Glycine max OX=3847 GN=GLYMA_09G010000 PE=3 SV=1	CarbamidometilTodos
137	I1KZY9	119.27	10	5	5	3	4	45798	Fumarylacetoacetase OS=Glycine max OX=3847 GN=GLYMA_09G010000 PE=3 SV=1	CarbamidometilTodos
137	I1MFN0	119.27	10	5	5	3	4	45821	Fumarylacetoacetase OS=Glycine max OX=3847 GN=100812790 PE=3 SV=1	CarbamidometilTodos
101	Q9XET1	118.7	35	5	4	3	8	17747	Seed maturation protein PM31 OS=Glycine max OX=3847 GN=PM31 PE=2 SV=1	Oxidation (M); Deamidation (NQ); Acetylation (Protein N-term)
176	A0A0R4J4C8	115.97	7	3	3	0	4	59836	ATP synthase subunit beta OS=Glycine max OX=3847 GN=100797948 PE=3 SV=1
126	K7LQ70	114.6	8	5	5	2	6	88979	Poly [ADP-ribose] polymerase OS=Glycine max OX=3847 GN=100788978 PE=4 SV=1	CarbamidometilTodos
126	K7LQ69	114.6	8	5	5	2	6	91152	Poly [ADP-ribose] polymerase OS=Glycine max OX=3847 GN=100788978 PE=4 SV=1	CarbamidometilTodos
111	P19594	113.4	27	4	4	0	10	18460	2S albumin OS=Glycine max OX=3847 PE=1 SV=2	CarbamidometilTodos; Oxidation (M); Methylation(others); Methylation(KR)
160	C6ZHS4	113.04	26	4	4	0	5	17470	Eukaryotic translation initiation factor 5A OS=Glycine max OX=3847 GN=100499632 PE=2 SV=1	CarbamidometilTodos; Deamidation (NQ)
138	I1LGG2	112.92	25	5	5	1	6	18504	Glutathione peroxidase OS=Glycine max OX=3847 GN=GLYMA_11G024100 PE=3 SV=1	Phenethyl isothiocyanate
138	C6SZX7	112.92	25	5	5	1	6	18503	Glutathione peroxidase OS=Glycine max OX=3847 GN=100306570 PE=2 SV=1	Phenethyl isothiocyanate
123	I1JXA0	111.87	6	5	5	0	8	90883	Uncharacterized protein OS=Glycine max OX=3847 GN=100798680 PE=4 SV=1	CarbamidometilTodos
146	A0A0R0EJA3	110.83	12	5	5	0	6	48502	Calreticulin OS=Glycine max OX=3847 GN=100811997 PE=3 SV=1
146	I1NF03	110.83	12	5	5	0	6	52062	Calreticulin OS=Glycine max OX=3847 GN=100811997 PE=3 SV=1
134	I1M561	108.87	16	5	5	1	6	35398	PfkB domain-containing protein OS=Glycine max OX=3847 GN=100814192 PE=3 SV=1	CarbamidometilTodos
173	I1K5E6	107.44	10	3	3	0	4	35663	WD_REPEATS_REGION domain-containing protein OS=Glycine max OX=3847 GN=GLYMA_05G243800 PE=4 SV=1	CarbamidometilTodos; Methylation(others)
173	Q39836	107.44	10	3	3	0	4	35608	Guanine nucleotide-binding protein subunit beta-like protein OS=Glycine max OX=3847 PE=2 SV=1	CarbamidometilTodos; Methylation(others)
159	I1JPV0	106.19	10	4	4	1	4	34565	Uncharacterized protein OS=Glycine max OX=3847 GN=547500 PE=3 SV=1	Oxidation (M)
159	Q9ZTY1	106.19	10	4	4	1	4	35342	35 kDa seed maturation protein OS=Glycine max OX=3847 GN=pGmPM18 PE=2 SV=1	Oxidation (M)
168	I1KU96	105.86	6	3	3	0	4	57009	Uncharacterized protein OS=Glycine max OX=3847 GN=100777674 PE=3 SV=1
168	A0A0R0IU60	105.86	5	3	3	0	4	62841	Uncharacterized protein OS=Glycine max OX=3847 GN=100777674 PE=3 SV=1
168	I1MJ28	105.86	5	3	3	0	4	62844	Uncharacterized protein OS=Glycine max OX=3847 GN=100819369 PE=3 SV=1
166	C6TGA6	105.8	10	3	3	0	4	34189	60S acidic ribosomal protein P0 OS=Glycine max OX=3847 GN=100777482 PE=2 SV=1
177	I1JQN0	105.3	19	3	3	0	4	19442	Ribosomal_L18e/L15P domain-containing protein OS=Glycine max OX=3847 GN=GLYMA_03G215300 PE=3 SV=1	CarbamidometilTodos
177	I1JQM9	105.3	18	3	3	0	4	20910	Ribosomal_L18e/L15P domain-containing protein OS=Glycine max OX=3847 GN=GLYMA_03G215300 PE=3 SV=1	CarbamidometilTodos
177	I1NB77	105.3	25	3	3	0	4	14886	Ribosomal_L18e/L15P domain-containing protein OS=Glycine max OX=3847 GN=GLYMA_19G211800 PE=3 SV=1	CarbamidometilTodos
177	C6T0R5	105.3	18	3	3	0	4	20981	Ribosomal_L18e/L15P domain-containing protein OS=Glycine max OX=3847 GN=100500164 PE=2 SV=1	CarbamidometilTodos
177	I1NB76	105.3	18	3	3	0	4	20925	Ribosomal_L18e/L15P domain-containing protein OS=Glycine max OX=3847 GN=GLYMA_19G211800 PE=3 SV=1	CarbamidometilTodos
177	A0A0R0F137	105.3	15	3	3	0	4	25498	Ribosomal_L18e/L15P domain-containing protein OS=Glycine max OX=3847 GN=GLYMA_19G232100 PE=3 SV=1	CarbamidometilTodos
157	A0A0R4J3G4	105.03	8	3	3	0	5	46664	Uncharacterized protein OS=Glycine max OX=3847 GN=100790090 PE=3 SV=1	Deamidation (NQ)
157	A0A0R0K474	105.03	8	3	3	0	5	46679	Uncharacterized protein OS=Glycine max OX=3847 GN=100806638 PE=3 SV=1	Deamidation (NQ)
157	A0A0R4J4Z2	105.03	8	3	3	0	5	46771	Uncharacterized protein OS=Glycine max OX=3847 GN=GLYMA_13G106200 PE=3 SV=1	Deamidation (NQ)
157	A0A0R4J5A7	105.03	8	3	3	0	5	46899	Uncharacterized protein OS=Glycine max OX=3847 GN=100786735 PE=3 SV=1	Deamidation (NQ)
157	I1L1K7	105.03	8	3	3	0	5	46857	Uncharacterized protein OS=Glycine max OX=3847 GN=100788218 PE=3 SV=1	Deamidation (NQ)
157	I1KUR0	105.03	8	3	3	0	5	47549	Uncharacterized protein OS=Glycine max OX=3847 GN=100817948 PE=3 SV=1	Deamidation (NQ)
157	A0A0R4J3Y5	105.03	8	3	3	0	5	46646	Uncharacterized protein OS=Glycine max OX=3847 GN=100817948 PE=3 SV=1	Deamidation (NQ)
157	A0A0R4J3M1	105.03	8	3	3	0	5	46646	Uncharacterized protein OS=Glycine max OX=3847 GN=100809918 PE=3 SV=1	Deamidation (NQ)
157	A0A0R0FUV4	105.03	8	3	3	0	5	46645	Uncharacterized protein OS=Glycine max OX=3847 GN=100809395 PE=3 SV=1	Deamidation (NQ)
129	Q9XER5	105.01	28	4	4	2	5	16688	Seed maturation protein PM22 OS=Glycine max OX=3847 GN=PM22 PE=2 SV=1	Oxidation (M)
113	A0A0R0GFW6	104.76	11	6	3	3	6	50067	Phosphoglycerate kinase OS=Glycine max OX=3847 GN=GLYMA_15G261900 PE=3 SV=1
127	D6C4Z9	104.59	5	3	3	0	8	80380	HSP90-1 OS=Glycine max OX=3847 GN=100194423 PE=2 SV=1	Deamidation (NQ)
172	I1N1F9	103.06	8	4	4	1	3	58324	Aldedh domain-containing protein OS=Glycine max OX=3847 GN=100777399 PE=3 SV=2
172	I1KXG9	103.06	8	4	4	1	3	58388	Aldedh domain-containing protein OS=Glycine max OX=3847 GN=100811891 PE=3 SV=2
98	Q42447	101.5	18	3	2	3	9	25659	Maturation protein OS=Glycine max OX=3847 GN=MAT1 PE=2 SV=1
139	I1N6Q6	100.55	18	3	3	0	7	19131	Ribulose bisphosphate carboxylase small chain OS=Glycine max OX=3847 GN=547605 PE=3 SV=1	CarbamidometilTodos; Oxidation (M)
139	Q39832	100.55	17	3	3	0	7	20005	Ribulose bisphosphate carboxylase small chain OS=Glycine max OX=3847 GN=547605 PE=2 SV=1	CarbamidometilTodos; Oxidation (M)
139	C6T1Y2	100.55	17	3	3	0	7	20019	Ribulose bisphosphate carboxylase small chain OS=Glycine max OX=3847 GN=100500504 PE=2 SV=1	CarbamidometilTodos; Oxidation (M)
204	I1MJL6	100.27	13	3	3	0	3	25931	Ribosomal_L6e_N domain-containing protein OS=Glycine max OX=3847 GN=100784101 PE=3 SV=1
153	I1MIK9	98.02	19	3	3	1	5	19489	Uncharacterized protein OS=Glycine max OX=3847 GN=100810082 PE=3 SV=1	Deamidation (NQ)
153	I1JVL6	98.02	19	3	3	1	5	19627	Uncharacterized protein OS=Glycine max OX=3847 GN=100810082 PE=3 SV=1	Deamidation (NQ)
153	A0A0R0JNM6	98.02	18	3	3	1	5	20108	Uncharacterized protein OS=Glycine max OX=3847 GN=GLYMA_06G317400 PE=3 SV=1	Deamidation (NQ)
153	C6SXI7	98.02	18	3	3	1	5	20713	Uncharacterized protein OS=Glycine max OX=3847 GN=100810082 PE=2 SV=1	Deamidation (NQ)
153	A0A0R0HFE2	98.02	18	3	3	1	5	20779	Uncharacterized protein OS=Glycine max OX=3847 GN=100812386 PE=3 SV=1	Deamidation (NQ)
153	I1KFQ7	98.02	18	3	3	1	5	20743	Uncharacterized protein OS=Glycine max OX=3847 GN=GLYMA_06G317400 PE=3 SV=2	Deamidation (NQ)
153	A0A0R0JNS2	98.02	16	3	3	1	5	22935	Uncharacterized protein OS=Glycine max OX=3847 GN=GLYMA_06G317400 PE=3 SV=1	Deamidation (NQ)
143	I1MFH9	97.11	13	3	3	1	5	32374	Lactoylglutathione lyase OS=Glycine max OX=3847 GN=GLYMA_15G108400 PE=3 SV=1	Deamidation (NQ)
143	I1KZT2	97.11	13	3	3	1	5	32410	Lactoylglutathione lyase OS=Glycine max OX=3847 GN=GLYMA_09G004300 PE=3 SV=1	Deamidation (NQ)
143	A0A0R0I818	97.11	12	3	3	1	5	33472	Lactoylglutathione lyase OS=Glycine max OX=3847 GN=GLYMA_09G004300 PE=3 SV=1	Deamidation (NQ)
143	A0A0R0I5Z8	97.11	11	3	3	1	5	36875	Lactoylglutathione lyase OS=Glycine max OX=3847 GN=GLYMA_09G004300 PE=3 SV=1	Deamidation (NQ)
163	I1K0H2	97.1	24	3	3	0	5	16016	Ribosomal_S13_N domain-containing protein OS=Glycine max OX=3847 GN=100790163 PE=3 SV=1	CarbamidometilTodos
163	P62302	97.1	23	3	3	0	5	17140	40S ribosomal protein S13 OS=Glycine max OX=3847 GN=RPS13 PE=2 SV=1	CarbamidometilTodos
116	P27066	94.44	7	3	3	0	9	52610	Ribulose bisphosphate carboxylase large chain OS=Glycine max OX=3847 GN=rbcL PE=1 SV=3
206	A5JVZ7	94.42	9	2	2	2	1	26706	Superoxide dismutase OS=Glycine max OX=3847 GN=100785490 PE=2 SV=1
206	I1JYA9	94.42	9	2	2	2	1	26547	Superoxide dismutase OS=Glycine max OX=3847 GN=GLYMA_04G221300 PE=3 SV=1
135	A0A0R4J3C9	91.94	8	3	3	2	5	51719	Serine hydroxymethyltransferase OS=Glycine max OX=3847 GN=100815417 PE=2 SV=1
135	C6ZJY7	91.94	8	3	3	2	5	54577	Serine hydroxymethyltransferase OS=Glycine max OX=3847 GN=100305380 PE=2 SV=1
135	A0A0R0IK90	91.94	7	3	3	2	5	59792	Serine hydroxymethyltransferase OS=Glycine max OX=3847 GN=100305380 PE=1 SV=1
135	A0A0R0IUS1	91.94	7	3	3	2	5	63127	Serine hydroxymethyltransferase OS=Glycine max OX=3847 GN=100305380 PE=3 SV=1
135	I1K3S6	91.94	9	3	3	2	5	44520	Serine hydroxymethyltransferase OS=Glycine max OX=3847 GN=100815417 PE=3 SV=1
195	C6TGZ7	91.84	13	3	3	0	3	29789	Uncharacterized protein OS=Glycine max OX=3847 GN=100805016 PE=2 SV=1
144	I1NJ59	91.82	13	3	3	0	5	23472	DHAR class glutathione S-transferase OS=Glycine max OX=3847 GN=100306061 PE=2 SV=1
144	I1LFD6	91.82	13	3	3	0	5	23449	DHAR class glutathione S-transferase OS=Glycine max OX=3847 GN=100819803 PE=2 SV=1
164	I1LLR5	90.73	10	4	4	2	3	27765	Uncharacterized protein OS=Glycine max OX=3847 GN=100805754 PE=3 SV=1	CarbamidometilTodos
207	A0A0R0KW03	89.64	18	2	2	1	2	14215	Uncharacterized protein OS=Glycine max OX=3847 GN=100786325 PE=3 SV=1
207	A0A0R0FZ23	89.64	16	2	2	1	2	16323	Uncharacterized protein OS=Glycine max OX=3847 GN=GLYMA_15G095300 PE=3 SV=1
207	C6SV94	89.64	16	2	2	1	2	16295	Uncharacterized protein OS=Glycine max OX=3847 GN=100786325 PE=2 SV=1
207	A0A0R0KP31	89.64	14	2	2	1	2	18221	Uncharacterized protein OS=Glycine max OX=3847 GN=100786325 PE=3 SV=1
132	A0A0R0EDR0	89.58	29	4	2	3	4	15753	Uncharacterized protein OS=Glycine max OX=3847 GN=GLYMA_20G196600 PE=3 SV=1	Acetylation (Protein N-term)
155	Q9SPB8	89.38	9	2	2	0	5	36142	Malate dehydrogenase OS=Glycine max OX=3847 GN=Mdh1 PE=3 SV=1
155	I1KDM8	89.38	9	2	2	0	5	35987	Malate dehydrogenase OS=Glycine max OX=3847 GN=GLYMA_06G231500 PE=3 SV=1
216	C6T0B5	89.26	19	2	2	0	2	14008	Uncharacterized protein OS=Glycine max OX=3847 GN=100306653 PE=2 SV=1
158	I1KGP0	88.29	19	4	4	0	5	28409	Uncharacterized protein OS=Glycine max OX=3847 GN=GLYMA_07G020000 PE=3 SV=1	Deamidation (NQ)
217	I1JZP0	87.68	6	2	2	0	2	43649	Malate dehydrogenase OS=Glycine max OX=3847 GN=100783173 PE=3 SV=1
217	I1MTU1	87.68	7	2	2	0	2	38295	Malate dehydrogenase OS=Glycine max OX=3847 GN=100814078 PE=3 SV=1
217	C6TGD9	87.68	6	2	2	0	2	43147	Malate dehydrogenase OS=Glycine max OX=3847 GN=100814078 PE=2 SV=1
152	I1JUS6	86.74	14	5	5	0	6	45309	Aspartate aminotransferase OS=Glycine max OX=3847 GN=GLYMA_04G080700 PE=3 SV=1
152	O48548	86.74	12	5	5	0	6	49719	Aspartate aminotransferase OS=Glycine max OX=3847 GN=AAT PE=2 SV=1
192	I1JYG3	86.62	16	3	3	0	3	21745	Uncharacterized protein OS=Glycine max OX=3847 GN=GLYMA_04G226900 PE=3 SV=1
87	A0A0R0K3R1	84.79	9	3	3	6	8	15159	Cytochrome b5 heme-binding domain-containing protein OS=Glycine max OX=3847 GN=GLYMA_04G044300 PE=3 SV=1	Mutation
87	A0A0R0JHB5	84.79	9	3	3	6	8	15424	Cytochrome b5 heme-binding domain-containing protein OS=Glycine max OX=3847 GN=GLYMA_06G044800 PE=3 SV=1	Mutation
87	A0A0R0K3S0	84.79	9	3	3	6	8	15579	Cytochrome b5 heme-binding domain-containing protein OS=Glycine max OX=3847 GN=GLYMA_04G044300 PE=3 SV=1	Mutation
201	C6T9F8	84.22	13	3	2	0	3	30549	Protein disulfide-isomerase OS=Glycine max OX=3847 GN=GLYMA_02G014000 PE=2 SV=1
201	A0A368UII5	84.22	10	3	2	0	3	39264	Protein disulfide-isomerase OS=Glycine max OX=3847 GN=GLYMA_02G014000 PE=3 SV=1
201	A0A368UIF4	84.22	10	3	2	0	3	40431	Protein disulfide-isomerase OS=Glycine max OX=3847 GN=GLYMA_02G014000 PE=3 SV=1
234	I1L849	84.05	9	2	2	0	2	27456	Uncharacterized protein OS=Glycine max OX=3847 GN=100809281 PE=3 SV=1
150	I1KQ93	83.82	6	3	3	0	6	63391	Phosphoglucomutase (alpha-D-glucose-1 6-bisphosphate-dependent) OS=Glycine max OX=3847 GN=100780166 PE=3 SV=1
150	I1K5M9	83.82	6	3	3	0	6	63514	Phosphoglucomutase (alpha-D-glucose-1 6-bisphosphate-dependent) OS=Glycine max OX=3847 GN=100802789 PE=3 SV=1
171	I1N954	83.02	20	2	2	0	4	13790	Ribosomal_S10 domain-containing protein OS=Glycine max OX=3847 GN=GLYMA_19G145000 PE=3 SV=1	CarbamidometilTodos
171	A0A0R0KR16	83.02	20	2	2	0	4	13817	Ribosomal_S10 domain-containing protein OS=Glycine max OX=3847 GN=100817306 PE=3 SV=1	CarbamidometilTodos
171	C6T0U3	83.02	20	2	2	0	4	13816	Ribosomal_S10 domain-containing protein OS=Glycine max OX=3847 GN=100500179 PE=2 SV=1	CarbamidometilTodos
171	A0A0R0H8T0	83.02	38	2	2	0	4	7156	Ribosomal_S10 domain-containing protein OS=Glycine max OX=3847 GN=GLYMA_12G003600 PE=3 SV=1	CarbamidometilTodos
171	C6SY25	83.02	20	2	2	0	4	13803	Ribosomal_S10 domain-containing protein OS=Glycine max OX=3847 GN=100499912 PE=2 SV=1	CarbamidometilTodos
171	I1M7C7	83.02	20	2	2	0	4	13651	Ribosomal_S10 domain-containing protein OS=Glycine max OX=3847 GN=GLYMA_14G044100 PE=3 SV=1	CarbamidometilTodos
165	I1JVU2	79.16	9	2	2	1	4	23868	60S ribosomal protein L13 OS=Glycine max OX=3847 GN=100805957 PE=3 SV=1
165	I1L571	79.16	9	2	2	1	4	23821	60S ribosomal protein L13 OS=Glycine max OX=3847 GN=100305489 PE=3 SV=1
165	I1MMI6	79.16	9	2	2	1	4	23869	60S ribosomal protein L13 OS=Glycine max OX=3847 GN=GLYMA_16G106300 PE=3 SV=1
165	I1MLX4	79.16	9	2	2	1	4	23923	60S ribosomal protein L13 OS=Glycine max OX=3847 GN=GLYMA_16G074600 PE=3 SV=1
167	I1LFG6	79.09	4	3	3	2	2	67625	Formyltetrahydrofolate synthetase OS=Glycine max OX=3847 GN=GLYMA_10G293800 PE=3 SV=1
167	I1NJ85	79.09	4	3	3	2	2	67437	Formyltetrahydrofolate synthetase OS=Glycine max OX=3847 GN=100806844 PE=3 SV=1
167	I1L9Z8	79.09	7	3	3	2	2	42613	Formyltetrahydrofolate synthetase OS=Glycine max OX=3847 GN=100777027 PE=4 SV=2
197	A0A0R0GAF0	78.8	8	2	2	2	1	18556	Uncharacterized protein OS=Glycine max OX=3847 GN=100305849 PE=4 SV=1
197	C6SWV4	78.8	8	2	2	2	1	18854	Uncharacterized protein OS=Glycine max OX=3847 GN=100305849 PE=2 SV=1
197	I1MGG5	78.8	10	2	2	2	1	14627	Uncharacterized protein OS=Glycine max OX=3847 GN=100305849 PE=4 SV=1
197	A0A0R0G1E5	78.8	10	2	2	2	1	15224	Uncharacterized protein OS=Glycine max OX=3847 GN=100305849 PE=4 SV=1
197	I1L0S5	78.8	8	2	2	2	1	19003	Uncharacterized protein OS=Glycine max OX=3847 GN=100800540 PE=4 SV=1
184	I1LIT1	78.54	7	2	2	0	3	41296	Uncharacterized protein OS=Glycine max OX=3847 GN=100785606 PE=3 SV=1
149	I1LWB8	77.83	14	3	3	0	6	24258	EF1_GNE domain-containing protein OS=Glycine max OX=3847 GN=GLYMA_13G073200 PE=3 SV=1
161	I1JXS8	77.45	2	2	2	0	5	108994	Ribonuclease OS=Glycine max OX=3847 GN=100802766 PE=4 SV=1
161	I1KBV2	77.45	2	2	2	0	5	108807	Ribonuclease OS=Glycine max OX=3847 GN=100794481 PE=4 SV=1
211	I1MN72	76.56	7	2	2	0	3	28129	Ribosomal_L2_C domain-containing protein OS=Glycine max OX=3847 GN=100802137 PE=3 SV=1	Oxidation (M)
211	I1LI06	76.56	7	2	2	0	3	28220	Ribosomal_L2_C domain-containing protein OS=Glycine max OX=3847 GN=100798311 PE=3 SV=1	Oxidation (M)
211	I1J8M4	76.56	7	2	2	0	3	28143	Ribosomal_L2_C domain-containing protein OS=Glycine max OX=3847 GN=100527838 PE=3 SV=1	Oxidation (M)
196	I1MB53	74.66	16	3	3	0	3	22859	Ribosomal_L16 domain-containing protein OS=Glycine max OX=3847 GN=100305619 PE=3 SV=1
196	A0A0R0JKN5	74.66	15	3	3	0	3	25065	Ribosomal_L16 domain-containing protein OS=Glycine max OX=3847 GN=100815571 PE=3 SV=1
196	A0A0R4J2Q7	74.66	15	3	3	0	3	25064	Ribosomal_L16 domain-containing protein OS=Glycine max OX=3847 GN=100777196 PE=3 SV=1
196	C6SVX5	74.66	15	3	3	0	3	25094	Ribosomal_L16 domain-containing protein OS=Glycine max OX=3847 GN=100305619 PE=2 SV=1
223	I1MJX0	74.03	4	2	2	0	2	59609	Acetyltransferase component of pyruvate dehydrogenase complex OS=Glycine max OX=3847 GN=100778218 PE=3 SV=1
223	I1KH72	74.03	4	2	2	0	2	59363	Acetyltransferase component of pyruvate dehydrogenase complex OS=Glycine max OX=3847 GN=100804938 PE=3 SV=1
223	I1KH71	74.03	4	2	2	0	2	59450	Acetyltransferase component of pyruvate dehydrogenase complex OS=Glycine max OX=3847 GN=100804938 PE=3 SV=1
193	C6TCX5	73.35	7	3	3	0	3	43495	Peptidase_M24 domain-containing protein OS=Glycine max OX=3847 GN=100781302 PE=2 SV=1
193	A0A0R4J3P8	73.35	7	3	3	0	3	43351	Peptidase_M24 domain-containing protein OS=Glycine max OX=3847 GN=100787986 PE=3 SV=1
193	A0A0R0F2G5	73.35	10	3	3	0	3	30703	Peptidase_M24 domain-containing protein OS=Glycine max OX=3847 GN=100781302 PE=3 SV=1
193	K7MTL5	73.35	9	3	3	0	3	35299	Peptidase_M24 domain-containing protein OS=Glycine max OX=3847 GN=100781302 PE=3 SV=1
205	A0A0R0EC54	72.45	14	2	2	0	3	17530	Uncharacterized protein OS=Glycine max OX=3847 GN=GLYMA_20G167600 PE=3 SV=1
205	C6T048	72.45	14	2	2	0	3	17500	Uncharacterized protein OS=Glycine max OX=3847 GN=100500087 PE=2 SV=1
205	A0A0R4J2Q0	72.45	14	2	2	0	3	17556	Uncharacterized protein OS=Glycine max OX=3847 GN=100791227 PE=3 SV=1
205	C6T0A7	72.45	14	2	2	0	3	17514	Uncharacterized protein OS=Glycine max OX=3847 GN=100306646 PE=2 SV=1
205	A0A0R0HXF6	72.45	18	2	2	0	3	13547	Uncharacterized protein OS=Glycine max OX=3847 GN=GLYMA_10G224200 PE=3 SV=1
205	A0A0R0HXR3	72.45	14	2	2	0	3	17513	Uncharacterized protein OS=Glycine max OX=3847 GN=GLYMA_10G224200 PE=3 SV=1
205	A0A0R0I7V5	72.45	12	2	2	0	3	21048	Uncharacterized protein OS=Glycine max OX=3847 GN=GLYMA_10G224200 PE=3 SV=1
188	K7LP83	72.39	4	2	2	0	3	55537	Coatomer subunit delta OS=Glycine max OX=3847 GN=100785260 PE=3 SV=1	Acetylation (TSCYH)
188	I1LJA7	72.39	4	2	2	0	3	57953	Coatomer subunit delta OS=Glycine max OX=3847 GN=100785260 PE=3 SV=1	Acetylation (TSCYH)
174	I1JFX0	69.98	18	3	3	2	2	20693	Usp domain-containing protein OS=Glycine max OX=3847 GN=100804300 PE=4 SV=1
250	C6TMB5	69.9	13	2	2	0	2	17834	Uncharacterized protein OS=Glycine max OX=3847 GN=100811654 PE=2 SV=1
250	I1LZ47	69.9	13	2	2	0	2	17759	Uncharacterized protein OS=Glycine max OX=3847 GN=100789561 PE=3 SV=1
250	A0A0R0HHB6	69.9	13	2	2	0	2	17820	Uncharacterized protein OS=Glycine max OX=3847 GN=GLYMA_11G146300 PE=3 SV=1
250	I1L8V8	69.9	13	2	2	0	2	17724	Uncharacterized protein OS=Glycine max OX=3847 GN=100792317 PE=3 SV=1
249	I1JFW7	67.44	11	2	2	0	2	21776	Ribosomal_S7 domain-containing protein OS=Glycine max OX=3847 GN=100803239 PE=3 SV=1
249	I1JFW6	67.44	11	2	2	0	2	22752	Ribosomal_S7 domain-containing protein OS=Glycine max OX=3847 GN=100803239 PE=3 SV=1
249	I1L2H4	67.44	11	2	2	0	2	22681	Ribosomal_S7 domain-containing protein OS=Glycine max OX=3847 GN=100815850 PE=3 SV=1
249	I1LUE0	67.44	11	2	2	0	2	22630	Ribosomal_S7 domain-containing protein OS=Glycine max OX=3847 GN=GLYMA_12G201900 PE=3 SV=1
249	I1M3W1	67.44	11	2	2	0	2	22660	Ribosomal_S7 domain-containing protein OS=Glycine max OX=3847 GN=GLYMA_13G300300 PE=3 SV=1
210	A0A0R4J321	65.35	16	3	3	0	3	25128	Proteasome subunit beta OS=Glycine max OX=3847 GN=100793551 PE=3 SV=1
210	I1K964	65.35	16	3	3	0	3	25113	Proteasome subunit beta OS=Glycine max OX=3847 GN=GLYMA_06G078500 PE=3 SV=1
232	C6SZN6	63.05	11	2	2	0	2	17947	Usp domain-containing protein OS=Glycine max OX=3847 GN=100306505 PE=2 SV=1
232	I1LJX3	63.05	12	2	2	0	2	16181	Usp domain-containing protein OS=Glycine max OX=3847 GN=100499728 PE=4 SV=1
232	C6SVX3	63.05	11	2	2	0	2	17735	Usp domain-containing protein OS=Glycine max OX=3847 GN=100499728 PE=2 SV=1
186	P28551	62.2	7	2	2	0	2	45751	Tubulin beta chain (Fragment) OS=Glycine max OX=3847 GN=TUBB PE=2 SV=2
186	I1L0G9	62.2	7	2	2	0	2	50165	Tubulin beta chain OS=Glycine max OX=3847 GN=100818878 PE=3 SV=1
186	I1MG61	62.2	7	2	2	0	2	50165	Tubulin beta chain OS=Glycine max OX=3847 GN=GLYMA_15G132200 PE=3 SV=1
186	I1KRC0	62.2	7	2	2	0	2	49956	Tubulin beta chain OS=Glycine max OX=3847 GN=100801608 PE=3 SV=1
186	I1K2Y0	62.2	7	2	2	0	2	49781	Tubulin beta chain OS=Glycine max OX=3847 GN=100784236 PE=3 SV=1
186	I1JT28	62.2	7	2	2	0	2	50625	Tubulin beta chain OS=Glycine max OX=3847 GN=100781525 PE=3 SV=1
186	I1MY33	62.2	7	2	2	0	2	50569	Tubulin beta chain OS=Glycine max OX=3847 GN=100819408 PE=3 SV=2
186	I1K7J4	62.2	7	2	2	0	2	50466	Tubulin beta chain OS=Glycine max OX=3847 GN=GLYMA_06G024100 PE=3 SV=1
186	I1MC39	62.2	7	2	2	0	2	51532	Tubulin beta chain OS=Glycine max OX=3847 GN=GLYMA_14G219300 PE=3 SV=1
186	I1JLU8	62.2	7	2	2	0	2	50613	Tubulin beta chain OS=Glycine max OX=3847 GN=GLYMA_03G074400 PE=3 SV=1
186	I1J752	62.2	7	2	2	0	2	50615	Tubulin beta chain OS=Glycine max OX=3847 GN=100816898 PE=3 SV=1
186	P12460	62.2	7	2	2	0	2	50628	Tubulin beta-2 chain OS=Glycine max OX=3847 GN=TUBB2 PE=3 SV=1
186	I1LDR2	62.2	7	2	2	0	2	50449	Tubulin beta chain OS=Glycine max OX=3847 GN=100788253 PE=3 SV=1
186	I1NGT9	62.2	7	2	2	0	2	50421	Tubulin beta chain OS=Glycine max OX=3847 GN=100793406 PE=3 SV=1
186	I1N8P5	62.2	7	2	2	0	2	50547	Tubulin beta chain OS=Glycine max OX=3847 GN=100798849 PE=3 SV=1
186	Q2TFP1	62.2	7	2	2	0	2	50432	Tubulin beta chain OS=Glycine max OX=3847 GN=547844 PE=2 SV=1
239	I1N5D5	52.28	4	2	2	0	2	59022	Uncharacterized protein OS=Glycine max OX=3847 GN=100811946 PE=3 SV=1
239	I1KZK2	52.28	4	2	2	0	2	58952	Uncharacterized protein OS=Glycine max OX=3847 GN=100809943 PE=3 SV=1
242	I1N3G2	52.17	6	2	2	0	2	42488	Uncharacterized protein OS=Glycine max OX=3847 GN=100780407 PE=3 SV=1
242	I1L6T4	52.17	6	2	2	0	2	42505	Uncharacterized protein OS=Glycine max OX=3847 GN=100787866 PE=3 SV=1
198	I1KTZ5	51.76	9	2	2	1	2	24991	Proteasome subunit alpha type OS=Glycine max OX=3847 GN=100799108 PE=3 SV=1
198	I1MJB1	51.76	9	2	2	1	2	25596	Proteasome subunit alpha type OS=Glycine max OX=3847 GN=100795748 PE=3 SV=1
198	C6TH59	51.76	9	2	2	1	2	25578	Proteasome subunit alpha type OS=Glycine max OX=3847 GN=100799108 PE=2 SV=1
198	I1J717	51.76	9	2	2	1	2	25624	Proteasome subunit alpha type OS=Glycine max OX=3847 GN=100807110 PE=3 SV=1
198	I1KTZ4	51.76	11	2	2	1	2	19184	Proteasome subunit alpha type OS=Glycine max OX=3847 GN=100799108 PE=3 SV=1
198	I1JLZ4	51.76	9	2	2	1	2	25623	Proteasome subunit alpha type OS=Glycine max OX=3847 GN=100527630 PE=3 SV=1
198	I1JLZ5	51.76	11	2	2	1	2	19227	Proteasome subunit alpha type OS=Glycine max OX=3847 GN=100527630 PE=3 SV=1
251	I1JWW7	51.61	9	2	2	0	2	21483	Ribosomal_S4 domain-containing protein OS=Glycine max OX=3847 GN=100810569 PE=3 SV=1
251	C6TFG0	51.61	9	2	2	0	2	23049	S4 RNA-binding domain-containing protein OS=Glycine max OX=3847 GN=100810569 PE=2 SV=1
251	I1JZQ6	51.61	9	2	2	0	2	23067	S4 RNA-binding domain-containing protein OS=Glycine max OX=3847 GN=100807649 PE=3 SV=1
185	A0A0R0K6C1	49.75	3	2	2	1	1	61661	Uncharacterized protein OS=Glycine max OX=3847 GN=100810595 PE=3 SV=1
