# Supplementary material for: Contribution of Proteins and Peptides to the Impact of a Soy Protein Isolate on Oxidative Stress and Inflammation-Associated Biomarkers in an Innate Immune Cell Model
Source: Plants (Basel). 2023 May 17;12(10):2011. doi: 10.3390/plants12102011 (PMC10223871; doi:10.3390/plants12102011)
Supplement: Supplementary file 1 [file plants-12-02011-s001.zip › Supplementary Table S2_Franca-Oliveira.xlsx]

## Sheet: proteins
SPIDER 5_2020-11-20								PEAKS Studio X+
Sample: LPI Trypsin digestion
DB: Soybean
Peptide filter FDR<=1%
Protein Group	Accession	-10lgP	Coverage (%)	#Peptides	#Unique	PSMs EAP	Avg. Mass	Description	PTM
5	P11827	349.94	61	92	53	536	72228	Beta-conglycinin alpha' subunit OS=Glycine max OX=3847 GN=CG-1 PE=1 SV=2	CarbamidometilTodos; Oxidation (M); Deamidation (NQ); Amidation; Pyro-glu from Q; 33 more
1	P04776	349.01	78	91	30	1043	55706	Glycinin G1 OS=Glycine max OX=3847 GN=GY1 PE=1 SV=2	CarbamidometilTodos; Oxidation (M); Deamidation (NQ); Amidation; Pyro-glu from Q; 33 more
10	A0A0R0GMV1	344.88	75	81	8	339	55144	Uncharacterized protein (Fragment) OS=Glycine max OX=3847 GN=GLYMA_13G123500 PE=3 SV=1	CarbamidometilTodos; Oxidation (M); Deamidation (NQ); Pyro-glu from Q; Dihydroxy; 27 more
7	P02858	341.06	61	88	46	398	63797	Glycinin G4 OS=Glycine max OX=3847 GN=GY4 PE=1 SV=2	CarbamidometilTodos; Oxidation (M); Deamidation (NQ); Pyro-glu from Q; Dihydroxy; 29 more
4	P0DO15	339.96	68	101	64	725	70306	Beta-conglycinin alpha subunit 2 OS=Glycine max OX=3847 GN=CG-2 PE=1 SV=1	CarbamidometilTodos; Deamidation (NQ); Amidation; Pyro-glu from Q; Methylation(KR); 29 more
4	P0DO16	339.96	68	101	64	725	70306	Beta-conglycinin alpha subunit 1 OS=Glycine max OX=3847 GN=CG-3 PE=1 SV=1	CarbamidometilTodos; Deamidation (NQ); Amidation; Pyro-glu from Q; Methylation(KR); 29 more
3	P04405	339.05	71	81	5	861	54391	Glycinin G2 OS=Glycine max OX=3847 GN=GY2 PE=1 SV=2	CarbamidometilTodos; Oxidation (M); Deamidation (NQ); Amidation; Pyro-glu from Q; 34 more
11	P04347	327.76	58	68	5	308	57956	Glycinin G5 OS=Glycine max OX=3847 GN=GY5 PE=1 SV=1	CarbamidometilTodos; Oxidation (M); Deamidation (NQ); Pyro-glu from Q; Dihydroxy; 26 more
6	P11828	304.84	61	60	22	402	54242	Glycinin G3 OS=Glycine max OX=3847 GN=GY3 PE=1 SV=1	CarbamidometilTodos; Oxidation (M); Deamidation (NQ); Dihydroxy; Methylation(KR); 30 more
20	P08170	299.64	47	37	22	91	94369	Seed linoleate 13S-lipoxygenase-1 OS=Glycine max OX=3847 GN=LOX1.1 PE=1 SV=2	CarbamidometilTodos; Oxidation (M); Deamidation (NQ); Dihydroxy; Propionamide; 6 more
20	A0A0R0H569	299.64	47	37	22	91	92812	Lipoxygenase OS=Glycine max OX=3847 GN=GLYMA_13G347600 PE=3 SV=1	CarbamidometilTodos; Oxidation (M); Deamidation (NQ); Dihydroxy; Propionamide; 6 more
13	I1L860	298.03	60	45	7	229	57991	Uncharacterized protein OS=Glycine max OX=3847 GN=GLYMA_10G028300 PE=4 SV=1	CarbamidometilTodos; Oxidation (M); Deamidation (NQ); Dihydroxy; Methylation(KR); 18 more
14	Q04672	294.27	49	39	2	195	60523	Sucrose-binding protein OS=Glycine max OX=3847 GN=SBP PE=1 SV=1	CarbamidometilTodos; Oxidation (M); Deamidation (NQ); Dihydroxy; Methylation(KR); 15 more
27	B3TDK6	281.62	36	33	22	74	96768	Lipoxygenase OS=Glycine max OX=3847 GN=Lx3 PE=3 SV=1	CarbamidometilTodos; Oxidation (M); Deamidation (NQ); Dihydroxy; Propionamide; 4 more
24	I1M3M9	276.09	42	26	26	77	67977	Uncharacterized protein OS=Glycine max OX=3847 GN=GLYMA_13G291800 PE=4 SV=1	CarbamidometilTodos; Oxidation (M); Deamidation (NQ); Pyro-glu from Q; Methylation(KR); 6 more
24	Q39846	276.09	42	26	26	77	67878	Seed biotin-containing protein SBP65 OS=Glycine max OX=3847 GN=SBP65 PE=2 SV=1	CarbamidometilTodos; Oxidation (M); Deamidation (NQ); Pyro-glu from Q; Methylation(KR); 6 more
22	I1M596	270.24	42	36	21	89	97275	Lipoxygenase OS=Glycine max OX=3847 GN=547774 PE=2 SV=1	CarbamidometilTodos; Oxidation (M); Deamidation (NQ); Pyro-glu from Q; Dihydroxy; 4 more
15	I1JF86	267.03	55	33	15	170	57817	Uncharacterized protein OS=Glycine max OX=3847 GN=GLYMA_02G145700 PE=4 SV=2	CarbamidometilTodos; Oxidation (M); Deamidation (NQ); Dihydroxy; Deamidation followed by a methylation; 11 more
30	A0A0R0JWF4	264.19	30	22	22	57	84887	Uncharacterized protein OS=Glycine max OX=3847 GN=GLYMA_06G283900 PE=4 SV=1	Oxidation (M); Deamidation (NQ); Pyro-glu from Q; Methylation(KR); Methylation(others); 2 more
26	I7FST9	260.48	45	28	8	75	58715	Protein disulfide-isomerase OS=Glycine max OX=3847 GN=Gm pdil-1 PE=2 SV=1	Deamidation (NQ); Methylation(KR); Methylation(others); Dehydration; Sodium adduct; Pyro-glu from E
23	A0A0R0HYM3	256.71	37	28	19	87	69598	Uncharacterized protein OS=Glycine max OX=3847 GN=GLYMA_10G246500 PE=4 SV=1	Oxidation (M); Deamidation (NQ); Pyro-glu from Q; Dihydroxy; Methylation(KR); 2 more
29	I1KAB7	254.15	45	26	6	65	56115	Protein disulfide-isomerase OS=Glycine max OX=3847 GN=100788687 PE=3 SV=1	Deamidation (NQ); Amidation; Methylation(KR); Methylation(others); Dehydration; 3 more
21	P13917	253.11	54	28	14	90	46393	Basic 7S globulin OS=Glycine max OX=3847 GN=BG PE=1 SV=2	CarbamidometilTodos; Oxidation (M); Deamidation (NQ); Pyro-glu from Q; Carbamylation; 9 more
12	Q39898	251.83	60	28	12	236	24076	Kunitz trypsin inhibitor OS=Glycine max OX=3847 GN=Ti-a PE=2 SV=1	CarbamidometilTodos; Oxidation (M); Deamidation (NQ); Dihydroxy; Methylation(KR); 19 more
12	P01070	251.83	61	28	12	236	24005	Trypsin inhibitor A OS=Glycine max OX=3847 GN=KTI3 PE=1 SV=2	CarbamidometilTodos; Oxidation (M); Deamidation (NQ); Dihydroxy; Methylation(KR); 19 more
57	Q39801	251.62	32	16	11	23	50982	51 kDa seed maturation protein OS=Glycine max OX=3847 GN=732633 PE=2 SV=1	Methylation(KR)
25	Q8RVH5	249.58	48	29	15	77	47205	Basic 7S globulin 2 OS=Glycine max OX=3847 PE=1 SV=1	CarbamidometilTodos; Oxidation (M); Deamidation (NQ); Propionamide; Methylation(others); 7 more
33	Q42795	245.16	47	20	20	47	56072	Beta-amylase OS=Glycine max OX=3847 GN=547931 PE=1 SV=1	CarbamidometilTodos; Oxidation (M); Deamidation (NQ); Amidation; Methylation(others); 2 more
38	I1L957	240.12	34	14	8	35	48796	Uncharacterized protein OS=Glycine max OX=3847 GN=100786618 PE=3 SV=1	Oxidation (M); Deamidation (NQ); Methylation(others); Sodium adduct
49	A0A0R4J4L3	225.33	49	15	15	26	35878	Annexin OS=Glycine max OX=3847 GN=100806472 PE=3 SV=1	CarbamidometilTodos; Oxidation (M); Pyro-glu from Q; Propionamide; Methylation(others)
49	I1LLC0	225.33	49	15	15	26	35954	Annexin OS=Glycine max OX=3847 GN=100806472 PE=3 SV=2	CarbamidometilTodos; Oxidation (M); Pyro-glu from Q; Propionamide; Methylation(others)
47	I1MT10	225.24	28	15	9	27	70866	Uncharacterized protein OS=Glycine max OX=3847 GN=100782173 PE=3 SV=1	CarbamidometilTodos; Deamidation (NQ); Methylation(KR); Methylation(others)
36	I1LHP6	224.1	29	24	11	39	81768	Cupin type-1 domain-containing protein OS=Glycine max OX=3847 GN=100813415 PE=4 SV=2	Oxidation (M); Deamidation (NQ); Methylation(others); Dehydration; Formylation; 2 more
16	P01071	221.43	64	18	3	131	20041	Trypsin inhibitor B OS=Glycine max OX=3847 PE=1 SV=1	CarbamidometilTodos; Deamidation (NQ); Dihydroxy; Methylation(KR); Propionamide; 13 more
28	C6SWW4	218.77	62	18	10	66	22447	Uncharacterized protein OS=Glycine max OX=3847 GN=100305855 PE=2 SV=1	CarbamidometilTodos; Deamidation (NQ); Dihydroxy; Methylation(KR); Propionamide; 6 more
32	C6TKH0	215.56	50	14	13	49	31661	Uncharacterized protein OS=Glycine max OX=3847 GN=100809384 PE=2 SV=1	CarbamidometilTodos; Oxidation (M); Deamidation (NQ); Propionamide; Ammonia-loss (N); 3 more
32	A0A0R0J965	215.56	46	14	13	49	34444	Uncharacterized protein OS=Glycine max OX=3847 GN=100809384 PE=4 SV=1	CarbamidometilTodos; Oxidation (M); Deamidation (NQ); Propionamide; Ammonia-loss (N); 3 more
37	A0A0R4J681	215.16	53	14	3	38	31846	Uncharacterized protein OS=Glycine max OX=3847 GN=GLYMA_20G233000 PE=4 SV=1	CarbamidometilTodos; Oxidation (M); Methylation(others); Dehydration; Mutation
31	O64458	212.99	32	21	21	51	42758	34 kDa maturing seed protein OS=Glycine max OX=3847 GN=P34 PE=2 SV=1	CarbamidometilTodos; Oxidation (M); Amidation; Propionamide; Methylation(others); 2 more
44	I1N5S0	211.75	47	16	2	31	42860	Formate dehydrogenase mitochondrial OS=Glycine max OX=3847 GN=100797606 PE=3 SV=1	CarbamidometilTodos; Oxidation (M); Deamidation (NQ); Propionamide; Methylation(others); 3 more
17	P29531	211.29	39	14	5	117	23393	P24 oleosin isoform B OS=Glycine max OX=3847 PE=2 SV=1	CarbamidometilTodos; Deamidation (NQ); Carbamylation; Methylation(KR); Deamidation followed by a methylation; 9 more
35	A0A0R0I4F6	211.15	53	13	3	41	31828	Uncharacterized protein OS=Glycine max OX=3847 GN=GLYMA_10G155300 PE=4 SV=1	CarbamidometilTodos; Oxidation (M); Deamidation (NQ); Methylation(others); Dehydration
42	C6T9Z5	210.14	47	17	3	34	42824	Formate dehydrogenase mitochondrial OS=Glycine max OX=3847 GN=100794313 PE=2 SV=1	CarbamidometilTodos; Oxidation (M); Deamidation (NQ); Propionamide; Methylation(others); 2 more
42	I1M005	210.14	48	17	3	34	41954	Formate dehydrogenase mitochondrial OS=Glycine max OX=3847 GN=100794313 PE=3 SV=1	CarbamidometilTodos; Oxidation (M); Deamidation (NQ); Propionamide; Methylation(others); 2 more
56	A0A0R4J626	208.26	20	11	2	24	71500	Uncharacterized protein OS=Glycine max OX=3847 GN=100777767 PE=3 SV=1	Oxidation (M); Deamidation (NQ); Methylation(KR); Methylation(others)
56	A0A0R0KKU3	208.26	20	11	2	24	71475	Uncharacterized protein OS=Glycine max OX=3847 GN=100798307 PE=3 SV=1	Oxidation (M); Deamidation (NQ); Methylation(KR); Methylation(others)
56	I1JPC5	208.26	21	11	2	24	67583	Uncharacterized protein OS=Glycine max OX=3847 GN=100798307 PE=3 SV=1	Oxidation (M); Deamidation (NQ); Methylation(KR); Methylation(others)
43	K7K4G2	208.14	29	21	8	33	71743	Cupin type-1 domain-containing protein OS=Glycine max OX=3847 GN=100780895 PE=4 SV=1	Oxidation (M); Deamidation (NQ); Methylation(others); Oxidation or Hydroxylation; Dehydration; 2 more
58	I1L849	205.91	54	10	10	23	27456	Uncharacterized protein OS=Glycine max OX=3847 GN=100809281 PE=3 SV=1	Oxidation (M); Methylation(others)
34	A0A0R4J4U4	205.25	51	18	4	43	41153	Uncharacterized protein OS=Glycine max OX=3847 GN=GLYMA_13G035200 PE=3 SV=1	CarbamidometilTodos; Oxidation (M); Deamidation (NQ); Pyro-glu from Q; Propionamide; 3 more
59	Q39871	204.96	23	10	4	23	50644	Late embryongenesis abundant protein OS=Glycine max OX=3847 GN=MP2 PE=2 SV=1	Oxidation (M); Deamidation (NQ); Sodium adduct
18	I1N747	204.45	42	14	5	98	23589	Oleosin OS=Glycine max OX=3847 GN=GLYMA_19G063400 PE=3 SV=1	CarbamidometilTodos; Deamidation (NQ); Deamidation followed by a methylation; Methylation(others); Oxidation or Hydroxylation; 6 more
62	Q39873	204.21	35	16	11	22	49400	Lea protein OS=Glycine max OX=3847 GN=732637 PE=2 SV=1	Oxidation (M); Deamidation (NQ); Dehydration; Pyro-glu from E
48	A0A0R4J4D6	203.52	22	12	2	27	71082	Uncharacterized protein OS=Glycine max OX=3847 GN=100812707 PE=3 SV=1	Oxidation (M); Deamidation (NQ); Methylation(KR); Methylation(others)
87	I1LR60	203.19	21	10	10	16	61705	Uncharacterized protein OS=Glycine max OX=3847 GN=GLYMA_12G078100 PE=3 SV=1
87	I1LL24	203.19	20	10	10	16	63625	Uncharacterized protein OS=Glycine max OX=3847 GN=100806471 PE=3 SV=1
87	I1LL25	203.19	21	10	10	16	61706	Uncharacterized protein OS=Glycine max OX=3847 GN=100806471 PE=3 SV=1
63	I1JH86	203.05	37	15	5	22	38264	Fructose-bisphosphate aldolase OS=Glycine max OX=3847 GN=GLYMA_02G222400 PE=3 SV=1	CarbamidometilTodos; Methylation(others); 2-amino-3-oxo-butanoic_acid
51	C6TJ78	201.44	29	12	2	26	41835	Uncharacterized protein OS=Glycine max OX=3847 GN=100781831 PE=2 SV=1	Oxidation (M); Deamidation (NQ); Amidation; Oxidation or Hydroxylation; Sodium adduct; Glycidamide adduct
51	I1N570	201.44	29	12	2	26	41805	Uncharacterized protein OS=Glycine max OX=3847 GN=GLYMA_18G290800 PE=3 SV=1	Oxidation (M); Deamidation (NQ); Amidation; Oxidation or Hydroxylation; Sodium adduct; Glycidamide adduct
53	C6T588	198.32	68	10	10	25	16761	Bet_v_1 domain-containing protein OS=Glycine max OX=3847 GN=100527731 PE=2 SV=1	Deamidation (NQ)
52	Q2I0H4	197.22	44	15	2	25	36764	Glyceraldehyde-3-phosphate dehydrogenase OS=Glycine max OX=3847 GN=GAPC1 PE=2 SV=1	CarbamidometilTodos; Oxidation (M); Deamidation (NQ); Phosphorylation (STY)
144	I1NGG4	190.67	36	6	5	9	26058	Uncharacterized protein OS=Glycine max OX=3847 GN=GLYMA_20G147600 PE=3 SV=1	CarbamidometilTodos
69	A0A368UH36	189.23	45	14	8	18	42435	Phosphoglycerate kinase OS=Glycine max OX=3847 GN=GLYMA_15G262100 PE=3 SV=1	Pyro-glu from E
67	Q71EW8	189.02	15	11	4	20	84282	5-methyltetrahydropteroyltriglutamate--homocysteine S-methyltransferase OS=Glycine max OX=3847 GN=547643 PE=2 SV=1	CarbamidometilTodos; Oxidation (M)
81	I1MB71	188.93	39	14	4	17	38354	Fructose-bisphosphate aldolase OS=Glycine max OX=3847 GN=GLYMA_14G189400 PE=3 SV=1	CarbamidometilTodos
71	I1JPV0	185.87	36	11	11	19	34565	Uncharacterized protein OS=Glycine max OX=3847 GN=547500 PE=3 SV=1	Oxidation (M)
71	Q9ZTY1	185.87	35	11	11	19	35342	35 kDa seed maturation protein OS=Glycine max OX=3847 GN=pGmPM18 PE=2 SV=1	Oxidation (M)
86	K7LDT9	185.52	16	12	11	17	103332	Uncharacterized protein OS=Glycine max OX=3847 GN=547559 PE=4 SV=1
77	A0A762	185.45	32	13	4	18	48174	Calreticulin OS=Glycine max OX=3847 GN=Gm crt-1 PE=2 SV=1	CarbamidometilTodos
77	I1LB53	185.45	31	13	4	18	49943	Calreticulin OS=Glycine max OX=3847 GN=100037475 PE=3 SV=1	CarbamidometilTodos
115	I1JGP8	184.31	22	10	3	12	59678	CYTOSOL_AP domain-containing protein OS=Glycine max OX=3847 GN=100787686 PE=3 SV=1	CarbamidometilTodos; Deamidation (NQ)
95	K7LEQ5	183.47	45	9	8	15	26630	Uncharacterized protein OS=Glycine max OX=3847 GN=GLYMA_09G185500 PE=4 SV=1	Pyro-glu from Q; Methylation(others); Mutation
112	I1M6E1	182.17	16	9	2	12	80187	HATPase_c domain-containing protein OS=Glycine max OX=3847 GN=100807416 PE=3 SV=1
98	I1MJ86	182.02	12	10	10	14	94057	Tr-type G domain-containing protein OS=Glycine max OX=3847 GN=100788357 PE=3 SV=1	CarbamidometilTodos; Oxidation (M)
98	I1KU21	182.02	12	10	10	14	94043	Tr-type G domain-containing protein OS=Glycine max OX=3847 GN=100804251 PE=3 SV=1	CarbamidometilTodos; Oxidation (M)
121	A0A368UIF4	180	24	7	4	12	40431	Protein disulfide-isomerase OS=Glycine max OX=3847 GN=GLYMA_02G014000 PE=3 SV=1
121	A0A368UII5	180	25	7	4	12	39264	Protein disulfide-isomerase OS=Glycine max OX=3847 GN=GLYMA_02G014000 PE=3 SV=1
121	C6T9F8	180	32	7	4	12	30549	Protein disulfide-isomerase OS=Glycine max OX=3847 GN=GLYMA_02G014000 PE=2 SV=1
120	Q9SPB8	179.07	36	9	9	12	36142	Malate dehydrogenase OS=Glycine max OX=3847 GN=Mdh1 PE=3 SV=1	CarbamidometilTodos; Oxidation (M)
120	I1KDM8	179.07	36	9	9	12	35987	Malate dehydrogenase OS=Glycine max OX=3847 GN=GLYMA_06G231500 PE=3 SV=1	CarbamidometilTodos; Oxidation (M)
113	I1NFS4	178.59	18	8	8	12	59846	ATP synthase subunit beta OS=Glycine max OX=3847 GN=100789705 PE=3 SV=1	Oxidation (M)
117	I1M561	175.7	29	7	7	12	35398	PfkB domain-containing protein OS=Glycine max OX=3847 GN=100814192 PE=3 SV=1	Amidation
109	C6TJG0	175.29	45	11	11	12	26656	Uncharacterized protein OS=Glycine max OX=3847 GN=100803033 PE=2 SV=1	Acetylation (K); Acetylation (N-term)
118	A0A368UHG1	174.9	42	9	2	12	24662	Uncharacterized protein OS=Glycine max OX=3847 GN=GLYMA_13G336200 PE=3 SV=1
101	I1KJI7	174.1	56	7	2	14	16512	Nucleoside diphosphate kinase OS=Glycine max OX=3847 GN=GLYMA_07G115900 PE=3 SV=1	Deamidation (NQ); Methylation(others); Acetylation (Protein N-term)
123	I1MBR7	172.8	21	9	4	11	51472	UTP--glucose-1-phosphate uridylyltransferase OS=Glycine max OX=3847 GN=100790112 PE=3 SV=1	Deamidation (NQ)
119	A0A0R0G6T3	172.74	38	9	2	12	27198	Uncharacterized protein OS=Glycine max OX=3847 GN=GLYMA_15G038100 PE=3 SV=1	CarbamidometilTodos; Deamidation (NQ)
61	I1KYW3	171.21	40	10	10	23	22633	Uncharacterized protein OS=Glycine max OX=3847 GN=100798239 PE=3 SV=1	CarbamidometilTodos; Deamidation (NQ); Pyro-glu from Q; Carboxymethyl
100	I1LN49	171.03	36	8	8	14	27066	Uncharacterized protein OS=Glycine max OX=3847 GN=GLYMA_11G252800 PE=3 SV=1	CarbamidometilTodos; Oxidation (M)
171	C6T034	170.51	38	6	5	8	24276	EF1_GNE domain-containing protein OS=Glycine max OX=3847 GN=100500082 PE=2 SV=1	Acetylation (Protein N-term)
140	K7LQ70	169.98	10	7	2	10	88979	Poly [ADP-ribose] polymerase OS=Glycine max OX=3847 GN=100788978 PE=4 SV=1	CarbamidometilTodos
140	K7LQ69	169.98	10	7	2	10	91152	Poly [ADP-ribose] polymerase OS=Glycine max OX=3847 GN=100788978 PE=4 SV=1	CarbamidometilTodos
133	I1MJU7	169.61	15	9	9	10	73755	Uncharacterized protein OS=Glycine max OX=3847 GN=100800698 PE=3 SV=1
75	I1MJL6	169.07	40	9	2	18	25931	Ribosomal_L6e_N domain-containing protein OS=Glycine max OX=3847 GN=100784101 PE=3 SV=1	Deamidation (NQ); Pyro-glu from Q
96	P05046	168.93	37	10	10	15	30928	Lectin OS=Glycine max OX=3847 GN=LE1 PE=1 SV=1	Deamidation (NQ)
70	A0A0R0JM61	168.92	36	13	6	19	40273	Uncharacterized protein OS=Glycine max OX=3847 GN=100801918 PE=3 SV=1	CarbamidometilTodos; Oxidation (M); Dehydration
70	A0A0R0JL19	168.92	35	13	6	19	41052	Uncharacterized protein OS=Glycine max OX=3847 GN=100801918 PE=3 SV=1	CarbamidometilTodos; Oxidation (M); Dehydration
70	A0A0R4J364	168.92	36	13	6	19	40923	Uncharacterized protein OS=Glycine max OX=3847 GN=GLYMA_04G240800 PE=3 SV=1	CarbamidometilTodos; Oxidation (M); Dehydration
82	I1K4Q5	167.23	35	8	2	17	25773	Ribosomal_L6e_N domain-containing protein OS=Glycine max OX=3847 GN=100809343 PE=3 SV=1	Deamidation (NQ); Pyro-glu from Q
145	I1MFH9	166.74	29	7	2	9	32374	Lactoylglutathione lyase OS=Glycine max OX=3847 GN=GLYMA_15G108400 PE=3 SV=1	CarbamidometilTodos; Methylation(others); Acetylation (Protein N-term)
76	I1KTK0	165.54	40	9	2	18	25889	Ribosomal_L6e_N domain-containing protein OS=Glycine max OX=3847 GN=100811720 PE=3 SV=1	Deamidation (NQ); Pyro-glu from Q
129	Q9SWB6	165.51	36	8	8	11	25988	Probable bifunctional TENA-E protein OS=Glycine max OX=3847 GN=TENA_E PE=2 SV=1	CarbamidometilTodos
45	P19594	165.47	49	7	7	30	18460	2S albumin OS=Glycine max OX=3847 PE=1 SV=2	CarbamidometilTodos; Oxidation (M); Deamidation (NQ); Dihydroxy; Propionamide; 3 more
146	I1KZT2	165.44	29	7	2	9	32410	Lactoylglutathione lyase OS=Glycine max OX=3847 GN=GLYMA_09G004300 PE=3 SV=1	CarbamidometilTodos; Methylation(others); Acetylation (Protein N-term)
146	A0A0R0I818	165.44	28	7	2	9	33472	Lactoylglutathione lyase OS=Glycine max OX=3847 GN=GLYMA_09G004300 PE=3 SV=1	CarbamidometilTodos; Methylation(others); Acetylation (Protein N-term)
146	A0A0R0I5Z8	165.44	26	7	2	9	36875	Lactoylglutathione lyase OS=Glycine max OX=3847 GN=GLYMA_09G004300 PE=3 SV=1	CarbamidometilTodos; Methylation(others); Acetylation (N-term)
116	Q9SWB4	163.65	12	8	3	12	91689	Protein ADP-ribosyltransferase PARP3 OS=Glycine max OX=3847 GN=PARP3 PE=2 SV=1	CarbamidometilTodos
108	I1M4K9	162.66	19	9	3	12	62382	Protein disulfide-isomerase OS=Glycine max OX=3847 GN=100804924 PE=3 SV=1
153	I1LL59	162.37	14	7	5	9	64884	Protein disulfide-isomerase OS=Glycine max OX=3847 GN=100790223 PE=3 SV=1
139	I1N7G4	162.33	19	9	6	10	60835	CYTOSOL_AP domain-containing protein OS=Glycine max OX=3847 GN=100808230 PE=3 SV=1	CarbamidometilTodos; Deamidation (NQ)
164	Q9XGS2	161.86	29	6	6	8	30146	Ni-binding urease accessory protein UreG OS=Glycine max OX=3847 GN=Eu3 PE=2 SV=1	Oxidation (M)
164	C6T9B1	161.86	28	6	6	8	31409	cobW domain-containing protein OS=Glycine max OX=3847 GN=547551 PE=2 SV=1	Oxidation (M)
147	I1MCF0	160.4	25	8	3	9	45196	Uncharacterized protein OS=Glycine max OX=3847 GN=100785689 PE=4 SV=1	CarbamidometilTodos; Oxidation (M)
136	A0A0R0I9W6	159.96	22	8	8	10	43916	Uncharacterized protein OS=Glycine max OX=3847 GN=100813194 PE=3 SV=1	Deamidation (NQ)
136	A0A0R0IIZ3	159.96	17	8	8	10	57854	Uncharacterized protein OS=Glycine max OX=3847 GN=100813194 PE=3 SV=1	Deamidation (NQ)
158	I1NJ59	159.55	39	7	2	9	23472	DHAR class glutathione S-transferase OS=Glycine max OX=3847 GN=100306061 PE=2 SV=1	Cysteine oxidation to cysteic acid
50	C3VHQ8	159.42	35	9	6	26	17417	Oleosin OS=Glycine max OX=3847 GN=100301903 PE=2 SV=1	Deamidation (NQ); Methylation(others); Dehydration; Formylation; Acetylation (Protein N-term)
142	A0A0R0FZ23	159.4	42	5	5	10	16323	Uncharacterized protein OS=Glycine max OX=3847 GN=GLYMA_15G095300 PE=3 SV=1
142	C6SV94	159.4	42	5	5	10	16295	Uncharacterized protein OS=Glycine max OX=3847 GN=100786325 PE=2 SV=1
142	A0A0R0KP31	159.4	38	5	5	10	18221	Uncharacterized protein OS=Glycine max OX=3847 GN=100786325 PE=3 SV=1
114	I1L8Q0	155.52	35	8	2	12	27090	Lambda class glutathione S-transferase OS=Glycine max OX=3847 GN=GSTL3 PE=2 SV=1	Deamidation (NQ)
224	I1LE41	155.41	25	4	3	6	26239	Uncharacterized protein OS=Glycine max OX=3847 GN=GLYMA_10G247500 PE=3 SV=1
132	K7KWZ7	155.4	28	7	7	11	30850	PPM-type phosphatase domain-containing protein OS=Glycine max OX=3847 GN=100789914 PE=4 SV=1	CarbamidometilTodos
125	C6T1V2	155.21	41	6	3	11	17740	SHSP domain-containing protein OS=Glycine max OX=3847 GN=100500475 PE=2 SV=1	Oxidation (M)
78	C6SZ13	155.08	35	6	4	18	15777	Uncharacterized protein OS=Glycine max OX=3847 GN=100306353 PE=2 SV=1	Deamidation (NQ); N-Succinimidyl-2-morpholine acetate; Acetylation (Protein N-term)
167	C6K8D0	154.5	31	7	6	8	25947	Trypsin inhibitor 26 kDa isoform OS=Glycine max OX=3847 GN=100527742 PE=2 SV=1
157	A0A0R0HVK7	154.46	30	5	5	9	22178	Uncharacterized protein (Fragment) OS=Glycine max OX=3847 GN=GLYMA_10G189900 PE=3 SV=1	Methylation(others)
141	Q42447	153.78	27	7	6	10	25659	Maturation protein OS=Glycine max OX=3847 GN=MAT1 PE=2 SV=1	Carbamylation
99	I1MAE6	153.58	31	11	2	14	40833	PKS_ER domain-containing protein OS=Glycine max OX=3847 GN=100800668 PE=3 SV=1	CarbamidometilTodos; Dehydration
154	I1LFD6	153.22	39	7	2	9	23449	DHAR class glutathione S-transferase OS=Glycine max OX=3847 GN=100819803 PE=2 SV=1	Cysteine oxidation to cysteic acid
213	I1LWB8	152.89	28	5	4	6	24258	EF1_GNE domain-containing protein OS=Glycine max OX=3847 GN=GLYMA_13G073200 PE=3 SV=1	Acetylation (Protein N-term)
135	C6T871	152.42	23	8	3	10	40157	Uncharacterized protein OS=Glycine max OX=3847 GN=100780731 PE=2 SV=1	Oxidation (M)
46	K7KTR9	152.28	27	8	5	29	22598	Oleosin OS=Glycine max OX=3847 GN=GLYMA_06G078700 PE=3 SV=1	Deamidation (NQ); Dehydration; Acetylation (N-term); Sodium adduct; Pyro-glu from E; Formylation
185	K7MID0	151.08	8	5	2	7	96972	Uncharacterized protein OS=Glycine max OX=3847 GN=100801440 PE=4 SV=1
185	A0A0R0FZI9	151.08	8	5	2	7	96074	Uncharacterized protein OS=Glycine max OX=3847 GN=100801440 PE=4 SV=1
105	A0A0R0EDR0	150.28	39	6	4	13	15753	Uncharacterized protein OS=Glycine max OX=3847 GN=GLYMA_20G196600 PE=3 SV=1	Deamidation (NQ); N-Succinimidyl-2-morpholine acetate; Acetylation (Protein N-term)
152	I1K3S5	149.44	17	9	9	9	53190	Adenosylhomocysteinase OS=Glycine max OX=3847 GN=GLYMA_05G152000 PE=3 SV=1	CarbamidometilTodos
152	I1K3S4	149.44	16	9	9	9	55098	Adenosylhomocysteinase OS=Glycine max OX=3847 GN=GLYMA_05G152000 PE=3 SV=1	CarbamidometilTodos
106	I1K3K3	149.2	14	10	10	12	90338	Urease OS=Glycine max OX=3847 GN=547716 PE=3 SV=1	CarbamidometilTodos
203	I1KH24	149.12	8	5	5	6	91551	Phospholipase D OS=Glycine max OX=3847 GN=100794849 PE=3 SV=1
203	A0A0R0IQ92	149.12	9	5	5	6	89300	Phospholipase D OS=Glycine max OX=3847 GN=GLYMA_08G211700 PE=3 SV=1
156	I1MUT2	147.84	16	5	2	9	43565	TPR_REGION domain-containing protein OS=Glycine max OX=3847 GN=100785914 PE=3 SV=1	CarbamidometilTodos; Oxidation (M)
92	C6SWV3	145.93	35	8	8	15	27637	Uncharacterized protein OS=Glycine max OX=3847 GN=100305847 PE=2 SV=1	CarbamidometilTodos; Oxidation (M)
92	A0A0R0GZT5	145.93	36	8	8	15	27353	Uncharacterized protein OS=Glycine max OX=3847 GN=100305847 PE=3 SV=1	CarbamidometilTodos; Oxidation (M)
172	I1KB25	142.92	37	6	6	8	24263	NAC-A/B domain-containing protein OS=Glycine max OX=3847 GN=100807402 PE=4 SV=1
173	I1NB44	142.05	22	5	5	8	31549	Methenyltetrahydrofolate cyclohydrolase OS=Glycine max OX=3847 GN=100792682 PE=3 SV=1	CarbamidometilTodos
173	C6TMV9	142.05	22	5	5	8	31458	Methenyltetrahydrofolate cyclohydrolase OS=Glycine max OX=3847 GN=100783652 PE=2 SV=1	CarbamidometilTodos
159	P27066	142	15	7	7	8	52610	Ribulose bisphosphate carboxylase large chain OS=Glycine max OX=3847 GN=rbcL PE=1 SV=3	CarbamidometilTodos; Ammonia-loss (N)
102	H2D5S3	140.43	19	5	5	13	35205	Malate dehydrogenase OS=Glycine max OX=3847 GN=100811402 PE=2 SV=1	CarbamidometilTodos; Oxidation (M); Methylation(others)
165	C6TNT2	139.69	17	5	5	8	47588	EF1Bgamma class glutathione S-transferase OS=Glycine max OX=3847 GN=EF1Bgamma3 PE=2 SV=1
163	A0A0R4J4C3	138.52	14	6	6	8	49500	Elongation factor 1-alpha OS=Glycine max OX=3847 GN=100776330 PE=3 SV=1	CarbamidometilTodos
163	A0A0R0FM97	138.52	14	6	6	8	49406	Elongation factor 1-alpha OS=Glycine max OX=3847 GN=100801611 PE=3 SV=1	CarbamidometilTodos
163	A0A0R0ESZ8	138.52	14	6	6	8	49280	Elongation factor 1-alpha OS=Glycine max OX=3847 GN=100785429 PE=3 SV=1	CarbamidometilTodos
163	A0A0R0JTV5	138.52	14	6	6	8	49264	Elongation factor 1-alpha OS=Glycine max OX=3847 GN=GLYMA_05G114900 PE=3 SV=1	CarbamidometilTodos
163	P25698	138.52	14	6	6	8	49378	Elongation factor 1-alpha OS=Glycine max OX=3847 GN=TEFS1 PE=3 SV=2	CarbamidometilTodos
163	A0A0R0FER5	138.52	14	6	6	8	49396	Elongation factor 1-alpha OS=Glycine max OX=3847 GN=GLYMA_17G186600 PE=3 SV=1	CarbamidometilTodos
163	A0A0R4J384	138.52	14	6	6	8	49356	Elongation factor 1-alpha OS=Glycine max OX=3847 GN=GLYMA_05G089000 PE=3 SV=1	CarbamidometilTodos
151	A0A0R0L186	138.5	35	6	4	9	17294	SHSP domain-containing protein OS=Glycine max OX=3847 GN=100500307 PE=3 SV=1	Oxidation (M)
230	K7LP96	137.24	29	4	3	5	16615	RRM domain-containing protein OS=Glycine max OX=3847 GN=100796543 PE=4 SV=1	Oxidation (M); Deamidation (NQ)
122	I1KGP0	137.17	26	6	6	12	28409	Uncharacterized protein OS=Glycine max OX=3847 GN=GLYMA_07G020000 PE=3 SV=1	Oxidation (M); Deamidation (NQ)
80	A0A0R0JP17	136.98	23	4	4	18	21451	Oleosin OS=Glycine max OX=3847 GN=GLYMA_05G004300 PE=3 SV=1	Oxidation (M); Deamidation (NQ)
107	P25273	136.3	24	6	2	12	22800	Kunitz-type trypsin inhibitor KTI2 OS=Glycine max OX=3847 GN=KTI2 PE=2 SV=1	CarbamidometilTodos; Deamidation (NQ); Oxidation (HW)
248	K7L8B5	136.21	36	5	5	5	15281	Uncharacterized protein OS=Glycine max OX=3847 GN=100792416 PE=4 SV=1
194	I1MJ28	135.92	10	5	5	7	62844	Uncharacterized protein OS=Glycine max OX=3847 GN=100819369 PE=3 SV=1
194	A0A0R0IU60	135.92	10	5	5	7	62841	Uncharacterized protein OS=Glycine max OX=3847 GN=100777674 PE=3 SV=1
143	Q9XET0	135.72	34	4	4	10	15097	Seed maturation protein PM30 OS=Glycine max OX=3847 GN=PM30 PE=2 SV=1	Oxidation (M)
150	I1MC34	135.1	9	6	6	9	83756	HATPase_c domain-containing protein OS=Glycine max OX=3847 GN=100779976 PE=3 SV=1
150	I1MC32	135.1	8	6	6	9	93629	HATPase_c domain-containing protein OS=Glycine max OX=3847 GN=100779976 PE=3 SV=1
150	I1MC31	135.1	8	6	6	9	97379	HATPase_c domain-containing protein OS=Glycine max OX=3847 GN=100779976 PE=3 SV=1
150	I1MC33	135.1	8	6	6	9	93500	HATPase_c domain-containing protein OS=Glycine max OX=3847 GN=100779976 PE=3 SV=1
181	Q9SDZ0	134.71	25	7	7	7	33940	Isoflavone reductase homolog 2 OS=Glycine max OX=3847 GN=IFR2 PE=2 SV=1	Methylation(KR)
160	I1LZ03	133.8	17	6	6	8	44662	Ribos_L4_asso_C domain-containing protein OS=Glycine max OX=3847 GN=100779764 PE=3 SV=1
97	Q9XER5	133.46	30	5	5	14	16688	Seed maturation protein PM22 OS=Glycine max OX=3847 GN=PM22 PE=2 SV=1	Oxidation (M)
223	I1JYG3	132.93	39	6	2	6	21745	Uncharacterized protein OS=Glycine max OX=3847 GN=GLYMA_04G226900 PE=3 SV=1	CarbamidometilTodos
238	I1LGB1	132.41	24	5	5	5	30218	S5 DRBM domain-containing protein OS=Glycine max OX=3847 GN=100810363 PE=3 SV=1
238	I1LGB7	132.41	24	5	5	5	30248	S5 DRBM domain-containing protein OS=Glycine max OX=3847 GN=100820352 PE=3 SV=1
238	I1JDH6	132.41	24	5	5	5	30232	S5 DRBM domain-containing protein OS=Glycine max OX=3847 GN=100809096 PE=3 SV=1
238	I1K5K3	132.41	24	5	5	5	29832	S5 DRBM domain-containing protein OS=Glycine max OX=3847 GN=100797105 PE=3 SV=1
225	I1NBF8	130.95	29	4	4	6	17678	Uncharacterized protein OS=Glycine max OX=3847 GN=100778623 PE=3 SV=1	Oxidation (M)
225	I1J585	130.95	29	4	4	6	17692	Uncharacterized protein OS=Glycine max OX=3847 GN=100807631 PE=3 SV=1	Oxidation (M)
225	I1K1H8	130.95	28	4	4	6	18240	Uncharacterized protein OS=Glycine max OX=3847 GN=GLYMA_05G006000 PE=3 SV=1	Oxidation (M)
225	A0A0R0I1I9	130.95	24	4	4	6	20694	Uncharacterized protein OS=Glycine max OX=3847 GN=100781846 PE=3 SV=1	Oxidation (M)
225	C6SXM4	130.95	24	4	4	6	20694	Uncharacterized protein OS=Glycine max OX=3847 GN=100807631 PE=2 SV=1	Oxidation (M)
225	I1N5H2	130.95	24	4	4	6	20653	Uncharacterized protein OS=Glycine max OX=3847 GN=GLYMA_05G006000 PE=3 SV=1	Oxidation (M)
225	I1NBF7	130.95	24	4	4	6	20680	Uncharacterized protein OS=Glycine max OX=3847 GN=100778623 PE=3 SV=1	Oxidation (M)
225	A0A0R0HMR0	130.95	24	4	4	6	20995	Uncharacterized protein OS=Glycine max OX=3847 GN=100778623 PE=3 SV=1	Oxidation (M)
225	I1J584	130.95	23	4	4	6	21741	Uncharacterized protein OS=Glycine max OX=3847 GN=100807631 PE=3 SV=1	Oxidation (M)
225	A0A0R0KXC5	130.95	20	4	4	6	25696	Uncharacterized protein OS=Glycine max OX=3847 GN=GLYMA_02G009600 PE=3 SV=1	Oxidation (M)
222	C6TJH2	130.04	36	6	2	6	21685	Uncharacterized protein OS=Glycine max OX=3847 GN=100810611 PE=2 SV=1	CarbamidometilTodos
240	Q8W1A0	129.97	17	4	3	5	34270	Cysteine synthase OS=Glycine max OX=3847 GN=547631 PE=2 SV=1	CarbamidometilTodos
252	A0A0R0FW30	129.95	26	3	3	5	16698	Peptidylprolyl isomerase OS=Glycine max OX=3847 GN=GLYMA_16G088200 PE=4 SV=1
252	I1JM67	129.95	27	3	3	5	15989	Peptidylprolyl isomerase OS=Glycine max OX=3847 GN=100305479 PE=4 SV=1
161	I1LPJ9	128.94	9	7	7	7	77570	Uncharacterized protein OS=Glycine max OX=3847 GN=100779929 PE=4 SV=1
206	I1L2H4	128.34	24	5	5	6	22681	Ribosomal_S7 domain-containing protein OS=Glycine max OX=3847 GN=100815850 PE=3 SV=1	CarbamidometilTodos
206	I1JFW7	128.34	25	5	5	6	21776	Ribosomal_S7 domain-containing protein OS=Glycine max OX=3847 GN=100803239 PE=3 SV=1	CarbamidometilTodos
206	I1JFW6	128.34	24	5	5	6	22752	Ribosomal_S7 domain-containing protein OS=Glycine max OX=3847 GN=100803239 PE=3 SV=1	CarbamidometilTodos
206	I1LUE0	128.34	24	5	5	6	22630	Ribosomal_S7 domain-containing protein OS=Glycine max OX=3847 GN=GLYMA_12G201900 PE=3 SV=1	CarbamidometilTodos
206	I1M3W1	128.34	24	5	5	6	22660	Ribosomal_S7 domain-containing protein OS=Glycine max OX=3847 GN=GLYMA_13G300300 PE=3 SV=1	CarbamidometilTodos
138	I1KRJ8	128.22	40	7	7	10	18732	Thioredoxin-dependent peroxiredoxin OS=Glycine max OX=3847 GN=100820616 PE=4 SV=1	Oxidation (M)
138	I1KRJ7	128.22	30	7	7	10	24386	Peroxiredoxin OS=Glycine max OX=3847 GN=100820616 PE=3 SV=1	Oxidation (M)
177	G3E7M9	128.08	26	8	8	8	35923	Annexin OS=Glycine max OX=3847 GN=100784252 PE=2 SV=1
195	I1KQ93	123.07	10	5	5	7	63391	Phosphoglucomutase (alpha-D-glucose-1 6-bisphosphate-dependent) OS=Glycine max OX=3847 GN=100780166 PE=3 SV=1
195	I1K5M9	123.07	10	5	5	7	63514	Phosphoglucomutase (alpha-D-glucose-1 6-bisphosphate-dependent) OS=Glycine max OX=3847 GN=100802789 PE=3 SV=1
288	A0A0R0ENV4	122.95	18	3	2	4	23489	Uncharacterized protein (Fragment) OS=Glycine max OX=3847 GN=GLYMA_19G177200 PE=4 SV=1	Deamidation (NQ)
209	I1LY10	122.64	16	4	4	6	39608	Uncharacterized protein OS=Glycine max OX=3847 GN=100785314 PE=3 SV=1	Deamidation (NQ)
209	C6TJB3	122.64	15	4	4	6	42359	Uncharacterized protein OS=Glycine max OX=3847 GN=100785314 PE=2 SV=1	Deamidation (NQ)
209	I1LY07	122.64	15	4	4	6	41889	Uncharacterized protein OS=Glycine max OX=3847 GN=100785314 PE=3 SV=1	Deamidation (NQ)
209	I1LY08	122.64	15	4	4	6	41225	Uncharacterized protein OS=Glycine max OX=3847 GN=100785314 PE=3 SV=1	Deamidation (NQ)
209	I1LY05	122.64	15	4	4	6	43210	Uncharacterized protein OS=Glycine max OX=3847 GN=100785314 PE=3 SV=1	Deamidation (NQ)
209	I1MSG0	122.64	16	4	4	6	39611	Uncharacterized protein OS=Glycine max OX=3847 GN=GLYMA_17G053800 PE=3 SV=1	Deamidation (NQ)
209	I1MSF8	122.64	15	4	4	6	42362	Uncharacterized protein OS=Glycine max OX=3847 GN=GLYMA_17G053800 PE=3 SV=1	Deamidation (NQ)
209	I1MSG1	122.64	15	4	4	6	42234	Uncharacterized protein OS=Glycine max OX=3847 GN=GLYMA_17G053800 PE=3 SV=1	Deamidation (NQ)
209	A0A0R0FHA5	122.64	15	4	4	6	43567	Uncharacterized protein OS=Glycine max OX=3847 GN=GLYMA_17G053800 PE=3 SV=1	Deamidation (NQ)
202	C6ZHS4	122.63	32	5	3	7	17470	Eukaryotic translation initiation factor 5A OS=Glycine max OX=3847 GN=100499632 PE=2 SV=1	CarbamidometilTodos; Deamidation (NQ); Methylation(others); Acetylation (Protein N-term)
149	A0A0R0L4C1	122.62	24	6	2	9	28353	14_3_3 domain-containing protein OS=Glycine max OX=3847 GN=100798989 PE=3 SV=1	Oxidation (M)
149	C6TGW2	122.62	23	6	2	9	29354	14_3_3 domain-containing protein OS=Glycine max OX=3847 GN=100798989 PE=2 SV=1	Oxidation (M)
149	A0A0R4J5A5	122.62	23	6	2	9	29283	14_3_3 domain-containing protein OS=Glycine max OX=3847 GN=GLYMA_14G176900 PE=3 SV=1	Oxidation (M)
149	A0A0R0GRY6	122.62	19	6	2	9	35234	14_3_3 domain-containing protein OS=Glycine max OX=3847 GN=GLYMA_14G176900 PE=3 SV=1	Oxidation (M)
170	I1LDR2	122.58	16	5	5	8	50449	Tubulin beta chain OS=Glycine max OX=3847 GN=100788253 PE=3 SV=1	CarbamidometilTodos; Oxidation (M)
170	I1NGT9	122.58	16	5	5	8	50421	Tubulin beta chain OS=Glycine max OX=3847 GN=100793406 PE=3 SV=1	CarbamidometilTodos; Oxidation (M)
170	I1L0G9	122.58	16	5	5	8	50165	Tubulin beta chain OS=Glycine max OX=3847 GN=100818878 PE=3 SV=1	CarbamidometilTodos; Oxidation (M)
170	I1MG61	122.58	16	5	5	8	50165	Tubulin beta chain OS=Glycine max OX=3847 GN=GLYMA_15G132200 PE=3 SV=1	CarbamidometilTodos; Oxidation (M)
170	I1KRC0	122.58	16	5	5	8	49956	Tubulin beta chain OS=Glycine max OX=3847 GN=100801608 PE=3 SV=1	CarbamidometilTodos; Oxidation (M)
170	I1K2Y0	122.58	17	5	5	8	49781	Tubulin beta chain OS=Glycine max OX=3847 GN=100784236 PE=3 SV=1	CarbamidometilTodos; Oxidation (M)
170	P28551	122.58	18	5	5	8	45751	Tubulin beta chain (Fragment) OS=Glycine max OX=3847 GN=TUBB PE=2 SV=2	CarbamidometilTodos; Oxidation (M)
256	I1JD52	121.89	9	4	4	4	58590	CCT-theta OS=Glycine max OX=3847 GN=100793494 PE=3 SV=1
256	I1MNU1	121.89	9	4	4	4	58472	CCT-theta OS=Glycine max OX=3847 GN=100819739 PE=3 SV=1
189	I1L6A2	121.66	17	4	4	7	33579	Isopentenyl-diphosphate Delta-isomerase OS=Glycine max OX=3847 GN=100783078 PE=3 SV=1
204	I1JXA0	120.82	8	6	2	6	90883	Uncharacterized protein OS=Glycine max OX=3847 GN=100798680 PE=4 SV=1
111	Q9ZNZ4	120.36	34	5	5	12	17835	Napin-type 2S albumin 1 OS=Glycine max OX=3847 GN=547892 PE=2 SV=1	CarbamidometilTodos; Oxidation (M); Deamidation (NQ); Propionamide
243	A0A0R0H9T5	120.27	26	4	2	5	18127	Peptidyl-prolyl cis-trans isomerase OS=Glycine max OX=3847 GN=GLYMA_12G024700 PE=3 SV=1	CarbamidometilTodos
179	I1N5N0	118.56	13	5	5	8	55244	Pyruvate kinase OS=Glycine max OX=3847 GN=100037452 PE=3 SV=1	Amidation
179	Q42806	118.56	13	5	5	8	55302	Pyruvate kinase cytosolic isozyme OS=Glycine max OX=3847 PE=2 SV=1	Amidation
317	C6TMB5	118.33	22	3	3	3	17834	Uncharacterized protein OS=Glycine max OX=3847 GN=100811654 PE=2 SV=1
317	I1LZ47	118.33	22	3	3	3	17759	Uncharacterized protein OS=Glycine max OX=3847 GN=100789561 PE=3 SV=1
317	A0A0R0HHB6	118.33	22	3	3	3	17820	Uncharacterized protein OS=Glycine max OX=3847 GN=GLYMA_11G146300 PE=3 SV=1
317	I1L8V8	118.33	22	3	3	3	17724	Uncharacterized protein OS=Glycine max OX=3847 GN=100792317 PE=3 SV=1
174	P93164	117.93	17	5	5	8	37676	Gamma-glutamyl hydrolase OS=Glycine max OX=3847 PE=2 SV=1
178	Q01915	116.77	11	5	5	8	55331	ATP synthase subunit alpha mitochondrial OS=Glycine max OX=3847 GN=ATPA PE=3 SV=1
210	I1J9X9	116.5	11	6	6	6	62228	Uncharacterized protein OS=Glycine max OX=3847 GN=100776102 PE=4 SV=1
210	I1J9Y0	116.5	10	6	6	6	65665	Uncharacterized protein OS=Glycine max OX=3847 GN=100776102 PE=4 SV=1
210	I1J9X8	116.5	10	6	6	6	66610	Uncharacterized protein OS=Glycine max OX=3847 GN=100776102 PE=4 SV=1
234	I1LV54	115.81	8	3	2	5	46595	Uncharacterized protein OS=Glycine max OX=3847 GN=100803116 PE=4 SV=1
244	I1MDY5	115.17	7	3	3	5	57241	Amidohydro-rel domain-containing protein OS=Glycine max OX=3847 GN=100797867 PE=3 SV=1
263	C6SVT0	115.02	22	3	3	4	18023	Usp domain-containing protein OS=Glycine max OX=3847 GN=100305594 PE=2 SV=1	CarbamidometilTodos
168	A0A0R4J2M7	114.6	21	6	6	8	29902	40S ribosomal protein S4 OS=Glycine max OX=3847 GN=GLYMA_02G047800 PE=3 SV=1
168	A0A0R4J581	114.6	21	6	6	8	29975	40S ribosomal protein S4 OS=Glycine max OX=3847 GN=100811336 PE=3 SV=1
168	A0A0R4J5K4	114.6	21	6	6	8	29945	40S ribosomal protein S4 OS=Glycine max OX=3847 GN=100795220 PE=3 SV=1
168	Q8LJW0	114.6	21	6	6	8	29961	40S ribosomal protein S4 OS=Glycine max OX=3847 GN=547645 PE=2 SV=1
273	K7L817	114.48	30	3	3	4	12785	40S ribosomal protein S12 OS=Glycine max OX=3847 GN=100305687 PE=3 SV=1	CarbamidometilTodos
273	I1KVL0	114.48	26	3	3	4	14897	40S ribosomal protein S12 OS=Glycine max OX=3847 GN=100305687 PE=3 SV=1	CarbamidometilTodos
273	C6T064	114.48	26	3	3	4	14926	40S ribosomal protein S12 OS=Glycine max OX=3847 GN=100500093 PE=2 SV=1	CarbamidometilTodos
273	C6SVV7	114.48	26	3	3	4	15012	40S ribosomal protein S12 OS=Glycine max OX=3847 GN=100499723 PE=2 SV=1	CarbamidometilTodos
273	A0A0R0G3G4	114.48	24	3	3	4	15789	40S ribosomal protein S12 OS=Glycine max OX=3847 GN=100500093 PE=3 SV=1	CarbamidometilTodos
287	I1KYY4	113.94	17	4	4	4	28169	40S ribosomal protein S6 OS=Glycine max OX=3847 GN=100804076 PE=3 SV=1
287	C6T4P7	113.94	16	4	4	4	28299	Uncharacterized protein (Fragment) OS=Glycine max OX=3847 GN=GLYMA_07G198600 PE=2 SV=1
287	I1M090	113.94	16	4	4	4	28269	40S ribosomal protein S6 OS=Glycine max OX=3847 GN=GLYMA_13G177800 PE=3 SV=1
283	I1MUH0	112.36	26	4	4	4	16726	Uncharacterized protein OS=Glycine max OX=3847 GN=100794728 PE=3 SV=1
270	A0A0R0I0B9	111.65	15	3	3	4	26307	KH type-2 domain-containing protein OS=Glycine max OX=3847 GN=100799156 PE=3 SV=1	CarbamidometilTodos
270	A0A0R0HSV1	111.65	15	3	3	4	26645	KH type-2 domain-containing protein OS=Glycine max OX=3847 GN=100800747 PE=3 SV=1	CarbamidometilTodos
302	C6THR8	111.55	13	3	3	3	35671	NAD(P)-bd_dom domain-containing protein OS=Glycine max OX=3847 GN=100794855 PE=2 SV=1
302	A0A0R0JAM3	111.55	13	3	3	3	35372	NAD(P)-bd_dom domain-containing protein OS=Glycine max OX=3847 GN=100794855 PE=4 SV=1
268	I1L4Z3	111.51	16	4	2	4	29803	RRM domain-containing protein OS=Glycine max OX=3847 GN=100797009 PE=4 SV=1	CarbamidometilTodos; Acetylation (Protein N-term)
289	C6TGA6	110.38	13	3	2	4	34189	60S acidic ribosomal protein P0 OS=Glycine max OX=3847 GN=100777482 PE=2 SV=1
316	I1JQN0	110.36	20	3	3	3	19442	Ribosomal_L18e/L15P domain-containing protein OS=Glycine max OX=3847 GN=GLYMA_03G215300 PE=3 SV=1	CarbamidometilTodos
316	I1JQM9	110.36	19	3	3	3	20910	Ribosomal_L18e/L15P domain-containing protein OS=Glycine max OX=3847 GN=GLYMA_03G215300 PE=3 SV=1	CarbamidometilTodos
316	I1NJ30	110.36	19	3	3	3	20966	Ribosomal_L18e/L15P domain-containing protein OS=Glycine max OX=3847 GN=100791657 PE=3 SV=1	CarbamidometilTodos
258	I1LAL4	110.1	7	4	4	4	61090	Uncharacterized protein OS=Glycine max OX=3847 GN=100788248 PE=3 SV=1
258	A0A0R4J656	110.1	7	4	4	4	61022	Uncharacterized protein OS=Glycine max OX=3847 GN=100811995 PE=3 SV=1
258	I1LCI1	110.1	7	4	4	4	61432	Uncharacterized protein OS=Glycine max OX=3847 GN=100818544 PE=3 SV=1
207	Q39832	109.93	22	4	4	6	20005	Ribulose bisphosphate carboxylase small chain OS=Glycine max OX=3847 GN=547605 PE=2 SV=1	CarbamidometilTodos
207	C6T1Y2	109.93	22	4	4	6	20019	Ribulose bisphosphate carboxylase small chain OS=Glycine max OX=3847 GN=100500504 PE=2 SV=1	CarbamidometilTodos
207	I1N6Q6	109.93	23	4	4	6	19131	Ribulose bisphosphate carboxylase small chain OS=Glycine max OX=3847 GN=547605 PE=3 SV=1	CarbamidometilTodos
175	I1J7G5	109.37	28	4	2	8	18568	Uncharacterized protein OS=Glycine max OX=3847 GN=100798067 PE=4 SV=1	Oxidation (M)
293	I1LPI1	109.33	16	3	3	4	20012	Uncharacterized protein OS=Glycine max OX=3847 GN=100800454 PE=3 SV=1
293	K7LNW5	109.33	13	3	3	4	24829	Uncharacterized protein OS=Glycine max OX=3847 GN=GLYMA_11G099300 PE=3 SV=1
254	I1N954	109.16	31	4	4	5	13790	Ribosomal_S10 domain-containing protein OS=Glycine max OX=3847 GN=GLYMA_19G145000 PE=3 SV=1	CarbamidometilTodos
254	A0A0R0KR16	109.16	31	4	4	5	13817	Ribosomal_S10 domain-containing protein OS=Glycine max OX=3847 GN=100817306 PE=3 SV=1	CarbamidometilTodos
271	Q948P5	109.07	13	3	2	4	27559	Ferritin-4 chloroplastic OS=Glycine max OX=3847 PE=1 SV=2
271	I1JIE0	109.07	13	3	2	4	28078	Ferritin OS=Glycine max OX=3847 GN=100787160 PE=3 SV=1
271	I1JIE1	109.07	13	3	2	4	27744	Ferritin OS=Glycine max OX=3847 GN=100787160 PE=3 SV=1
269	I1N5I8	108.12	16	3	3	4	19957	Oleosin OS=Glycine max OX=3847 GN=100794783 PE=3 SV=1
217	I1N1F9	106.37	9	4	4	6	58324	Aldedh domain-containing protein OS=Glycine max OX=3847 GN=100777399 PE=3 SV=2
217	I1KXG9	106.37	9	4	4	6	58388	Aldedh domain-containing protein OS=Glycine max OX=3847 GN=100811891 PE=3 SV=2
264	A0A0R0FVI5	106.36	11	3	3	4	30259	Ribosomal_L18_c domain-containing protein OS=Glycine max OX=3847 GN=GLYMA_16G028800 PE=3 SV=1
264	A0A0R0J0P8	106.36	10	3	3	4	33669	Ribosomal_L18_c domain-containing protein OS=Glycine max OX=3847 GN=100818819 PE=3 SV=1
264	I1MKN3	106.36	10	3	3	4	34009	Ribosomal_L18_c domain-containing protein OS=Glycine max OX=3847 GN=GLYMA_16G028800 PE=3 SV=1
264	I1KHZ6	106.36	10	3	3	4	33999	Ribosomal_L18_c domain-containing protein OS=Glycine max OX=3847 GN=100818819 PE=3 SV=2
264	I1KHZ4	106.36	10	3	3	4	33967	Ribosomal_L18_c domain-containing protein OS=Glycine max OX=3847 GN=100817746 PE=3 SV=1
200	A0A0R0JJA1	106.34	29	6	6	7	25133	GTP-binding nuclear protein OS=Glycine max OX=3847 GN=100801379 PE=3 SV=1	CarbamidometilTodos
200	A0A0R4J320	106.34	29	6	6	7	25179	GTP-binding nuclear protein OS=Glycine max OX=3847 GN=100813067 PE=3 SV=1	CarbamidometilTodos
200	C6TFN5	106.34	29	6	6	7	25300	GTP-binding nuclear protein OS=Glycine max OX=3847 GN=100775298 PE=2 SV=1	CarbamidometilTodos
200	A0A0R0KBJ0	106.34	29	6	6	7	25148	GTP-binding nuclear protein OS=Glycine max OX=3847 GN=100814146 PE=3 SV=1	CarbamidometilTodos
200	I1K8X7	106.34	29	6	6	7	25149	GTP-binding nuclear protein OS=Glycine max OX=3847 GN=GLYMA_06G070500 PE=3 SV=1	CarbamidometilTodos
200	A0A0R0K544	106.34	22	6	6	7	33105	GTP-binding nuclear protein OS=Glycine max OX=3847 GN=100814146 PE=3 SV=1	CarbamidometilTodos
253	I1NBI4	105.71	8	3	3	5	58566	Prolyl-tRNA synthetase OS=Glycine max OX=3847 GN=100782067 PE=3 SV=1	CarbamidometilTodos
253	I1JQX3	105.71	8	3	3	5	58614	Prolyl-tRNA synthetase OS=Glycine max OX=3847 GN=100816763 PE=3 SV=1	CarbamidometilTodos
319	C6TGZ7	104.65	13	3	2	3	29789	Uncharacterized protein OS=Glycine max OX=3847 GN=100805016 PE=2 SV=1
260	A0A0R4J3L5	104.35	10	2	2	4	27384	Proteasome subunit alpha type OS=Glycine max OX=3847 GN=732640 PE=3 SV=1
260	O48551	104.35	10	2	2	4	27392	Proteasome subunit alpha type-6 OS=Glycine max OX=3847 GN=PAA1 PE=2 SV=2
260	I1LSZ7	104.35	10	2	2	4	27412	Proteasome subunit alpha type OS=Glycine max OX=3847 GN=100803124 PE=3 SV=1
246	I1JVU2	104.3	19	3	3	5	23868	60S ribosomal protein L13 OS=Glycine max OX=3847 GN=100805957 PE=3 SV=1
246	I1L571	104.3	19	3	3	5	23821	60S ribosomal protein L13 OS=Glycine max OX=3847 GN=100305489 PE=3 SV=1
232	I1LP44	104.25	11	3	3	5	36599	Uncharacterized protein OS=Glycine max OX=3847 GN=100500200 PE=3 SV=1
232	I1LP45	104.25	10	3	3	5	39304	Uncharacterized protein OS=Glycine max OX=3847 GN=100500200 PE=3 SV=1
232	A0A0R0HA20	104.25	10	3	3	5	40019	Uncharacterized protein OS=Glycine max OX=3847 GN=100500200 PE=3 SV=1
232	I1LP46	104.25	12	3	3	5	33115	Uncharacterized protein OS=Glycine max OX=3847 GN=100500200 PE=4 SV=1
215	I1JZQ6	103.99	23	5	5	6	23067	S4 RNA-binding domain-containing protein OS=Glycine max OX=3847 GN=100807649 PE=3 SV=1
296	I1NA97	101.92	12	2	2	4	30810	Adenosine kinase OS=Glycine max OX=3847 GN=GLYMA_19G182400 PE=3 SV=1	CarbamidometilTodos
226	C6TLT3	101.75	20	4	2	5	29728	40S ribosomal protein S3a OS=Glycine max OX=3847 GN=100808747 PE=2 SV=1	CarbamidometilTodos
186	I1KTB0	100.82	16	4	4	7	27518	Uncharacterized protein OS=Glycine max OX=3847 GN=100787656 PE=4 SV=1	Oxidation (M)
186	A0A0R0GE46	100.82	18	4	4	7	24071	Uncharacterized protein OS=Glycine max OX=3847 GN=GLYMA_14G174100 PE=4 SV=1	Oxidation (M)
186	I1K4S0	100.82	16	4	4	7	27531	Uncharacterized protein OS=Glycine max OX=3847 GN=100811840 PE=4 SV=1	Oxidation (M)
208	Q9XET1	100.56	27	4	3	6	17747	Seed maturation protein PM31 OS=Glycine max OX=3847 GN=PM31 PE=2 SV=1	Oxidation (M); Acetylation (Protein N-term)
236	C6TCN5	100.55	17	3	2	5	28079	Ferritin OS=Glycine max OX=3847 GN=547824 PE=2 SV=1
236	P19976	100.55	17	3	2	5	28051	Ferritin-1 chloroplastic OS=Glycine max OX=3847 PE=1 SV=4
292	A0A0B5E8V1	100.2	17	3	3	4	25890	Tau class glutathione S-transferase OS=Glycine max OX=3847 GN=GSTU18 PE=2 SV=1
334	Q944T2	99.58	17	3	3	3	18996	Translationally-controlled tumor protein homolog OS=Glycine max OX=3847 GN=TCTP PE=2 SV=1
322	A0A0R0GV71	99.19	26	3	3	3	14061	TRASH domain-containing protein OS=Glycine max OX=3847 GN=GLYMA_13G151600 PE=3 SV=1
322	I1L981	99.19	20	3	3	3	18491	TRASH domain-containing protein OS=Glycine max OX=3847 GN=GLYMA_10G066500 PE=3 SV=1
322	I1JPV1	99.19	20	3	3	3	18313	TRASH domain-containing protein OS=Glycine max OX=3847 GN=GLYMA_03G189300 PE=3 SV=1
218	I1JL98	97.87	26	4	2	6	18501	Uncharacterized protein OS=Glycine max OX=3847 GN=100817666 PE=4 SV=1	Oxidation (M)
290	C6T0B5	97.82	26	3	3	4	14008	Uncharacterized protein OS=Glycine max OX=3847 GN=100306653 PE=2 SV=1
340	I1JPJ4	97.73	22	2	2	3	11104	Uncharacterized protein OS=Glycine max OX=3847 GN=100796694 PE=3 SV=1
340	I1NA60	97.73	20	2	2	3	12006	Uncharacterized protein OS=Glycine max OX=3847 GN=100796694 PE=3 SV=1
340	A0A0R0H296	97.73	17	2	2	3	14226	Uncharacterized protein OS=Glycine max OX=3847 GN=GLYMA_12G072300 PE=3 SV=1
340	I1LZ10	97.73	16	2	2	3	15134	Uncharacterized protein OS=Glycine max OX=3847 GN=GLYMA_13G137100 PE=3 SV=1
340	I1L8S1	97.73	15	2	2	3	15729	Uncharacterized protein OS=Glycine max OX=3847 GN=100796694 PE=3 SV=1
340	I1LZ09	97.73	15	2	2	3	15745	Uncharacterized protein OS=Glycine max OX=3847 GN=GLYMA_13G137100 PE=3 SV=1
227	I1NGI9	97.03	18	4	2	5	27999	40S ribosomal protein S3a OS=Glycine max OX=3847 GN=100813273 PE=3 SV=1	CarbamidometilTodos
227	C6TI64	97.03	17	4	2	5	29705	40S ribosomal protein S3a OS=Glycine max OX=3847 GN=100813273 PE=2 SV=1	CarbamidometilTodos
227	I1NGJ0	97.03	19	4	2	5	26814	40S ribosomal protein S3a OS=Glycine max OX=3847 GN=100813273 PE=3 SV=1	CarbamidometilTodos
229	I1K9J7	95.34	14	4	4	5	49685	Tubulin alpha chain OS=Glycine max OX=3847 GN=100807401 PE=3 SV=1	Methylation(others); Formylation
229	I1JV03	95.34	14	4	4	5	49657	Tubulin alpha chain OS=Glycine max OX=3847 GN=100779027 PE=3 SV=1	Methylation(others); Formylation
229	I1NG45	95.34	14	4	4	5	49412	Tubulin alpha chain OS=Glycine max OX=3847 GN=100781185 PE=3 SV=1	Methylation(others); Formylation
229	I1LEC4	95.34	14	4	4	5	49398	Tubulin alpha chain OS=Glycine max OX=3847 GN=100799688 PE=3 SV=1	Methylation(others); Formylation
229	I1KSD1	95.34	18	4	4	5	38282	Tubulin alpha chain OS=Glycine max OX=3847 GN=GLYMA_08G115100 PE=3 SV=1	Methylation(others); Formylation
229	I1KSD2	95.34	18	4	4	5	38950	Tubulin alpha chain OS=Glycine max OX=3847 GN=GLYMA_08G115100 PE=3 SV=1	Methylation(others); Formylation
229	I1KSD0	95.34	14	4	4	5	49678	Tubulin alpha chain OS=Glycine max OX=3847 GN=GLYMA_08G115100 PE=3 SV=1	Methylation(others); Formylation
229	I1K3X9	95.34	14	4	4	5	49605	Tubulin alpha chain OS=Glycine max OX=3847 GN=GLYMA_05G157300 PE=3 SV=1	Methylation(others); Formylation
231	K7MF41	94.75	8	4	4	5	57037	Uncharacterized protein OS=Glycine max OX=3847 GN=100778761 PE=4 SV=1	Acetylation (N-term)
300	I1M3M4	94.51	6	3	2	3	63482	Ketol-acid reductoisomerase OS=Glycine max OX=3847 GN=GLYMA_13G291300 PE=3 SV=1	CarbamidometilTodos
300	I1LUL9	94.51	6	3	2	3	63384	Ketol-acid reductoisomerase OS=Glycine max OX=3847 GN=100799921 PE=3 SV=1	CarbamidometilTodos
378	A0A0R4J3L4	94.46	11	2	2	2	27466	Usp domain-containing protein OS=Glycine max OX=3847 GN=100817735 PE=4 SV=1
321	I1N843	93.84	9	3	3	3	43187	Glyceraldehyde-3-phosphate dehydrogenase OS=Glycine max OX=3847 GN=GLYMA_19G106800 PE=3 SV=1
321	I1ML66	93.84	9	3	3	3	43202	Glyceraldehyde-3-phosphate dehydrogenase OS=Glycine max OX=3847 GN=GLYMA_16G044900 PE=3 SV=1
294	I1MGG5	93.75	23	3	3	4	14627	Uncharacterized protein OS=Glycine max OX=3847 GN=100305849 PE=4 SV=1
294	A0A0R0G1E5	93.75	22	3	3	4	15224	Uncharacterized protein OS=Glycine max OX=3847 GN=100305849 PE=4 SV=1
294	A0A0R0GAF0	93.75	18	3	3	4	18556	Uncharacterized protein OS=Glycine max OX=3847 GN=100305849 PE=4 SV=1
294	C6SWV4	93.75	17	3	3	4	18854	Uncharacterized protein OS=Glycine max OX=3847 GN=100305849 PE=2 SV=1
327	I1LGD8	93.13	18	2	2	3	14574	S10_plectin domain-containing protein OS=Glycine max OX=3847 GN=GLYMA_11G021700 PE=4 SV=1
327	I1LGD7	93.13	15	2	2	3	18581	S10_plectin domain-containing protein OS=Glycine max OX=3847 GN=GLYMA_11G021700 PE=4 SV=1
327	I1LGD6	93.13	13	2	2	3	19858	S10_plectin domain-containing protein OS=Glycine max OX=3847 GN=GLYMA_11G021700 PE=4 SV=1
327	I1JA95	93.13	13	2	2	3	19946	S10_plectin domain-containing protein OS=Glycine max OX=3847 GN=GLYMA_01G222100 PE=4 SV=1
219	A0A0R0KSG7	93.03	21	4	2	6	24760	Ribosomal protein L19 OS=Glycine max OX=3847 GN=GLYMA_03G211000 PE=3 SV=1
180	C6SZN6	92.52	20	4	2	8	17947	Usp domain-containing protein OS=Glycine max OX=3847 GN=100306505 PE=2 SV=1
386	I1L3J0	91.22	13	2	2	2	20720	Uncharacterized protein OS=Glycine max OX=3847 GN=GLYMA_09G151900 PE=4 SV=1
267	I1K999	90.58	13	4	4	4	38670	Aspartate aminotransferase OS=Glycine max OX=3847 GN=547509 PE=3 SV=1
267	I1JUS6	90.58	11	4	4	4	45309	Aspartate aminotransferase OS=Glycine max OX=3847 GN=GLYMA_04G080700 PE=3 SV=1
267	O48548	90.58	10	4	4	4	49719	Aspartate aminotransferase OS=Glycine max OX=3847 GN=AAT PE=2 SV=1
325	A0A0R4J495	89.57	14	2	2	3	24907	Thioredoxin-dependent peroxiredoxin OS=Glycine max OX=3847 GN=GLYMA_10G078400 PE=4 SV=1
325	A0A0R0HQQ2	89.57	12	2	2	3	28302	Thioredoxin-dependent peroxiredoxin OS=Glycine max OX=3847 GN=GLYMA_10G078400 PE=4 SV=1
325	A0A0R4J2P7	89.57	12	2	2	3	28511	Thioredoxin-dependent peroxiredoxin OS=Glycine max OX=3847 GN=100817464 PE=4 SV=1
212	I1LLR5	89.41	10	3	3	6	27765	Uncharacterized protein OS=Glycine max OX=3847 GN=100805754 PE=3 SV=1
251	I1J728	89	23	4	2	5	18375	Usp domain-containing protein OS=Glycine max OX=3847 GN=GLYMA_01G106200 PE=4 SV=1
251	I1JLY5	89	22	4	2	5	18678	Usp domain-containing protein OS=Glycine max OX=3847 GN=GLYMA_04G107900 PE=4 SV=1
251	I1JLY6	89	22	4	2	5	18819	Usp domain-containing protein OS=Glycine max OX=3847 GN=GLYMA_04G107900 PE=4 SV=1
342	I1KZW8	89	9	2	2	3	33659	PAP_fibrillin domain-containing protein OS=Glycine max OX=3847 GN=100800029 PE=3 SV=1
301	A0A0R0JRB0	88.83	7	2	2	3	37801	L-lactate dehydrogenase OS=Glycine max OX=3847 GN=GLYMA_05G058100 PE=3 SV=1	Dehydration; Acetylation (N-term)
395	I1MZ01	88.77	9	2	2	2	38420	S1 motif domain-containing protein OS=Glycine max OX=3847 GN=GLYMA_18G024800 PE=3 SV=1
395	I1LMU3	88.77	9	2	2	2	38400	S1 motif domain-containing protein OS=Glycine max OX=3847 GN=100805950 PE=3 SV=1
262	I1LWR7	88.29	29	4	4	4	15879	Uncharacterized protein OS=Glycine max OX=3847 GN=GLYMA_13G057500 PE=3 SV=1
314	A0A0R0JYI2	88.17	7	2	2	3	42521	Transaldolase OS=Glycine max OX=3847 GN=100811673 PE=3 SV=1
309	A0A0R0JKN5	87.57	15	3	3	3	25065	Ribosomal_L16 domain-containing protein OS=Glycine max OX=3847 GN=100815571 PE=3 SV=1	CarbamidometilTodos
309	A0A0R4J2Q7	87.57	15	3	3	3	25064	Ribosomal_L16 domain-containing protein OS=Glycine max OX=3847 GN=100777196 PE=3 SV=1	CarbamidometilTodos
309	C6SVX5	87.57	15	3	3	3	25094	Ribosomal_L16 domain-containing protein OS=Glycine max OX=3847 GN=100305619 PE=2 SV=1	CarbamidometilTodos
372	I1KB78	87.46	15	2	2	2	20805	Chalcone-flavonone isomerase family protein OS=Glycine max OX=3847 GN=732547 PE=3 SV=1	Acetylation (Protein N-term)
372	Q53B72	87.46	13	2	2	2	23496	Chalcone-flavonone isomerase family protein OS=Glycine max OX=3847 GN=732547 PE=2 SV=1	Acetylation (Protein N-term)
245	C6F119	86.97	13	3	3	5	33076	Chloroplast RNA binding protein OS=Glycine max OX=3847 GN=GLYMA_17G125700 PE=4 SV=1
373	A0A0R0FUV4	86.6	6	2	2	2	46645	Uncharacterized protein OS=Glycine max OX=3847 GN=100809395 PE=3 SV=1
373	A0A0R4J4Z2	86.6	6	2	2	2	46771	Uncharacterized protein OS=Glycine max OX=3847 GN=GLYMA_13G106200 PE=3 SV=1
373	A0A0R4J3Y5	86.6	6	2	2	2	46646	Uncharacterized protein OS=Glycine max OX=3847 GN=100817948 PE=3 SV=1
373	A0A0R4J5N3	86.6	6	2	2	2	46786	Uncharacterized protein OS=Glycine max OX=3847 GN=GLYMA_17G053200 PE=3 SV=1
373	A0A0R4J5A7	86.6	6	2	2	2	46899	Uncharacterized protein OS=Glycine max OX=3847 GN=100786735 PE=3 SV=1
373	A0A0R4J3G4	86.6	6	2	2	2	46664	Uncharacterized protein OS=Glycine max OX=3847 GN=100790090 PE=3 SV=1
373	A0A0R4J3M1	86.6	6	2	2	2	46646	Uncharacterized protein OS=Glycine max OX=3847 GN=100809918 PE=3 SV=1
373	A0A0R0K474	86.6	6	2	2	2	46679	Uncharacterized protein OS=Glycine max OX=3847 GN=100806638 PE=3 SV=1
373	I1L1K7	86.6	6	2	2	2	46857	Uncharacterized protein OS=Glycine max OX=3847 GN=100788218 PE=3 SV=1
373	I1KUR0	86.6	5	2	2	2	47549	Uncharacterized protein OS=Glycine max OX=3847 GN=100817948 PE=3 SV=1
318	I1JFX0	86.53	19	3	3	3	20693	Usp domain-containing protein OS=Glycine max OX=3847 GN=100804300 PE=4 SV=1	CarbamidometilTodos
176	C6T9G0	84.92	19	3	3	8	22574	Uncharacterized protein OS=Glycine max OX=3847 GN=100783333 PE=2 SV=1
176	A0A0R4J5Y4	84.92	19	3	3	8	22450	Uncharacterized protein OS=Glycine max OX=3847 GN=GLYMA_18G251300 PE=4 SV=1
338	I1JIH4	84.72	9	3	3	3	47828	Protein disulfide-isomerase OS=Glycine max OX=3847 GN=100811253 PE=3 SV=1
303	I1KTZ5	84.59	17	3	3	3	24991	Proteasome subunit alpha type OS=Glycine max OX=3847 GN=100799108 PE=3 SV=1
303	I1MJB1	84.59	16	3	3	3	25596	Proteasome subunit alpha type OS=Glycine max OX=3847 GN=100795748 PE=3 SV=1
303	C6TH59	84.59	16	3	3	3	25578	Proteasome subunit alpha type OS=Glycine max OX=3847 GN=100799108 PE=2 SV=1
303	I1KTZ4	84.59	21	3	3	3	19184	Proteasome subunit alpha type OS=Glycine max OX=3847 GN=100799108 PE=3 SV=1
305	I1NJ15	84.54	8	2	2	3	39856	AAA domain-containing protein OS=Glycine max OX=3847 GN=100788486 PE=3 SV=1
305	A0A0R0ERR0	84.54	6	2	2	3	47455	AAA domain-containing protein OS=Glycine max OX=3847 GN=100788486 PE=3 SV=1
305	I1LBA2	84.54	6	2	2	3	47441	AAA domain-containing protein OS=Glycine max OX=3847 GN=GLYMA_10G151900 PE=3 SV=1
358	A0A0R0IAF2	84.38	16	2	2	2	17395	Glutaredoxin-dependent peroxiredoxin OS=Glycine max OX=3847 GN=GLYMA_09G192800 PE=3 SV=1	CarbamidometilTodos
358	C6SWE0	84.38	16	2	2	2	17366	Glutaredoxin-dependent peroxiredoxin OS=Glycine max OX=3847 GN=100499771 PE=2 SV=1	CarbamidometilTodos
383	I1JBL1	83.95	18	2	2	2	13552	Uncharacterized protein OS=Glycine max OX=3847 GN=GLYMA_02G017800 PE=3 SV=1
383	C6SVK2	83.95	18	2	2	2	13525	Uncharacterized protein OS=Glycine max OX=3847 GN=100305544 PE=2 SV=1
383	K7MZW1	83.95	17	2	2	2	14092	Uncharacterized protein OS=Glycine max OX=3847 GN=100499714 PE=3 SV=1
295	C6SYM8	83.74	12	2	2	3	21939	Uncharacterized protein OS=Glycine max OX=3847 GN=100306255 PE=2 SV=1	CarbamidometilTodos
396	I1N5R7	83.7	8	2	2	2	34682	PKS_ER domain-containing protein OS=Glycine max OX=3847 GN=100793908 PE=4 SV=1
197	A0A0R0H141	83.3	21	4	4	7	17548	Nascent polypeptide-associated complex subunit beta OS=Glycine max OX=3847 GN=GLYMA_12G039900 PE=3 SV=1
197	A0A0R4J4H3	83.3	21	4	4	7	17693	Nascent polypeptide-associated complex subunit beta OS=Glycine max OX=3847 GN=GLYMA_11G114000 PE=3 SV=1
197	C6SX83	83.3	21	4	4	7	17695	Nascent polypeptide-associated complex subunit beta OS=Glycine max OX=3847 GN=100499834 PE=2 SV=1
375	Q9FQD4	83.13	10	2	2	2	24772	Glutathione transferase OS=Glycine max OX=3847 GN=547951 PE=2 SV=1
354	C6T8J1	83.12	9	2	2	2	36492	Glucose-6-phosphate 1-epimerase OS=Glycine max OX=3847 GN=100787970 PE=2 SV=1
397	I1L8G3	82.35	6	2	2	2	45346	Succinate--CoA ligase [ADP-forming] subunit beta mitochondrial OS=Glycine max OX=3847 GN=GLYMA_10G039000 PE=3 SV=1
250	I1N5D5	81.73	8	4	4	5	59022	Uncharacterized protein OS=Glycine max OX=3847 GN=100811946 PE=3 SV=1
250	I1KZK2	81.73	8	4	4	5	58952	Uncharacterized protein OS=Glycine max OX=3847 GN=100809943 PE=3 SV=1
320	C6T4R9	80.49	17	3	3	3	17668	Ubiquitin OS=Glycine max OX=3847 GN=100527579 PE=2 SV=1
335	I1MQD0	79.15	6	3	3	3	60193	T-complex protein 1 subunit gamma OS=Glycine max OX=3847 GN=100802143 PE=3 SV=1	CarbamidometilTodos
335	I1NIE7	79.15	6	3	3	3	60758	T-complex protein 1 subunit gamma OS=Glycine max OX=3847 GN=100778141 PE=3 SV=2	CarbamidometilTodos
259	I1MXZ6	78.79	23	3	3	4	13376	Thioredoxin domain-containing protein OS=Glycine max OX=3847 GN=GLYMA_17G254200 PE=4 SV=1	Oxidation (M)
377	I1KL89	78.47	4	2	2	2	49862	Aminotran_1_2 domain-containing protein OS=Glycine max OX=3847 GN=100801405 PE=3 SV=1
377	I1KQU2	78.47	4	2	2	2	49925	Aminotran_1_2 domain-containing protein OS=Glycine max OX=3847 GN=100807796 PE=3 SV=1
280	I1M222	77.85	9	2	2	4	25630	Uncharacterized protein OS=Glycine max OX=3847 GN=GLYMA_13G237700 PE=4 SV=1
406	Q9FQE8	77.46	10	2	2	2	25579	Glutathione S-transferase OS=Glycine max OX=3847 GN=547580 PE=1 SV=1
406	I1MJ34	77.46	10	2	2	2	25559	Tau class glutathione S-transferase OS=Glycine max OX=3847 GN=547520 PE=1 SV=1
379	A0A0R0F2G5	75.75	7	2	2	2	30703	Peptidase_M24 domain-containing protein OS=Glycine max OX=3847 GN=100781302 PE=3 SV=1
379	K7MTL5	75.75	6	2	2	2	35299	Peptidase_M24 domain-containing protein OS=Glycine max OX=3847 GN=100781302 PE=3 SV=1
379	C6TCX5	75.75	5	2	2	2	43495	Peptidase_M24 domain-containing protein OS=Glycine max OX=3847 GN=100781302 PE=2 SV=1
379	A0A0R4J3P8	75.75	5	2	2	2	43351	Peptidase_M24 domain-containing protein OS=Glycine max OX=3847 GN=100787986 PE=3 SV=1
398	A0A0R4J2M8	75.53	9	2	2	2	27102	Proteasome subunit alpha type OS=Glycine max OX=3847 GN=100808731 PE=3 SV=1
398	I1MN39	75.53	9	2	2	2	27193	Proteasome subunit alpha type OS=Glycine max OX=3847 GN=100790481 PE=3 SV=1
357	I1K0H2	74.69	17	2	2	2	16016	Ribosomal_S13_N domain-containing protein OS=Glycine max OX=3847 GN=100790163 PE=3 SV=1	CarbamidometilTodos
357	P62302	74.69	16	2	2	2	17140	40S ribosomal protein S13 OS=Glycine max OX=3847 GN=RPS13 PE=2 SV=1	CarbamidometilTodos
341	C6SWA9	72.65	24	2	2	3	11446	Uncharacterized protein OS=Glycine max OX=3847 GN=100499761 PE=2 SV=1
385	I1MIK9	71.99	14	2	2	2	19489	Uncharacterized protein OS=Glycine max OX=3847 GN=100810082 PE=3 SV=1
385	I1JVL6	71.99	14	2	2	2	19627	Uncharacterized protein OS=Glycine max OX=3847 GN=100810082 PE=3 SV=1
385	A0A0R0JNM6	71.99	14	2	2	2	20108	Uncharacterized protein OS=Glycine max OX=3847 GN=GLYMA_06G317400 PE=3 SV=1
385	C6SXI7	71.99	13	2	2	2	20713	Uncharacterized protein OS=Glycine max OX=3847 GN=100810082 PE=2 SV=1
385	A0A0R0HFE2	71.99	13	2	2	2	20779	Uncharacterized protein OS=Glycine max OX=3847 GN=100812386 PE=3 SV=1
385	I1KFQ7	71.99	13	2	2	2	20743	Uncharacterized protein OS=Glycine max OX=3847 GN=GLYMA_06G317400 PE=3 SV=2
385	A0A0R0JNS2	71.99	12	2	2	2	22935	Uncharacterized protein OS=Glycine max OX=3847 GN=GLYMA_06G317400 PE=3 SV=1
261	I1JD07	71.88	35	2	2	4	9614	40S ribosomal protein S27 OS=Glycine max OX=3847 GN=100499804 PE=3 SV=1
413	C6TG97	71.85	8	2	2	2	27265	Proteasome subunit alpha type OS=Glycine max OX=3847 GN=100820387 PE=2 SV=1
400	I1KR32	71.78	7	2	2	2	31039	RRM domain-containing protein OS=Glycine max OX=3847 GN=100778928 PE=4 SV=1
400	I1K2P0	71.78	7	2	2	2	31256	RRM domain-containing protein OS=Glycine max OX=3847 GN=100804370 PE=4 SV=1
315	A0A0R0IF33	71.42	6	3	2	3	61612	Uncharacterized protein OS=Glycine max OX=3847 GN=100785901 PE=3 SV=1
315	A0A0R0K6C1	71.42	6	3	2	3	61661	Uncharacterized protein OS=Glycine max OX=3847 GN=100810595 PE=3 SV=1
274	C6SY85	71.04	18	3	3	4	22583	Proteasome subunit beta OS=Glycine max OX=3847 GN=100306158 PE=2 SV=1
274	C6SW24	71.04	18	3	3	4	22599	Proteasome subunit beta OS=Glycine max OX=3847 GN=100499738 PE=2 SV=1
275	I1KP72	70.21	10	3	3	4	36002	UDP-glucose 4-epimerase OS=Glycine max OX=3847 GN=100781806 PE=3 SV=1
275	I1KP71	70.21	9	3	3	4	39142	UDP-glucose 4-epimerase OS=Glycine max OX=3847 GN=100781806 PE=3 SV=1
350	I1MU00	68.5	15	2	2	2	17819	Ribosomal_S17_N domain-containing protein OS=Glycine max OX=3847 GN=100784140 PE=3 SV=1
350	P17093	68.5	15	2	2	2	17833	40S ribosomal protein S11 OS=Glycine max OX=3847 GN=RPS11 PE=2 SV=2
403	I1NH37	68.38	5	2	2	2	44397	Uncharacterized protein OS=Glycine max OX=3847 GN=GLYMA_20G168100 PE=3 SV=1
403	I1LDE9	68.38	5	2	2	2	44385	Uncharacterized protein OS=Glycine max OX=3847 GN=100806256 PE=3 SV=1
310	A0A0R0JF58	68.14	19	3	2	3	18194	Peptidyl-prolyl cis-trans isomerase OS=Glycine max OX=3847 GN=GLYMA_06G005100 PE=3 SV=1
310	A0A0R0KBI3	68.14	19	3	2	3	18198	Peptidyl-prolyl cis-trans isomerase OS=Glycine max OX=3847 GN=100787030 PE=3 SV=1
279	C6SYA5	67.62	15	3	3	4	21281	60S ribosomal protein L18a OS=Glycine max OX=3847 GN=100306174 PE=2 SV=1
279	C6T0E8	67.62	15	3	3	4	21281	60S ribosomal protein L18a OS=Glycine max OX=3847 GN=100500108 PE=2 SV=1
343	I1JBH2	67.62	10	2	2	3	25994	Proteasome subunit alpha type OS=Glycine max OX=3847 GN=GLYMA_02G013600 PE=3 SV=1
343	I1L7R0	67.62	10	2	2	3	25953	Proteasome subunit alpha type OS=Glycine max OX=3847 GN=GLYMA_10G014300 PE=3 SV=1
343	Q9M4T8	67.62	10	2	2	3	25980	Proteasome subunit alpha type-5 OS=Glycine max OX=3847 GN=PAE1 PE=2 SV=1
343	C6TGU2	67.62	10	2	2	3	25996	Proteasome subunit alpha type OS=Glycine max OX=3847 GN=100796147 PE=2 SV=1
339	I1NAI0	67.25	23	3	2	3	16208	Uncharacterized protein OS=Glycine max OX=3847 GN=100808941 PE=4 SV=2
323	C6TLC2	67.19	8	3	3	3	37880	ANK_REP_REGION domain-containing protein OS=Glycine max OX=3847 GN=100784610 PE=2 SV=1	CarbamidometilTodos
228	I1LK73	66.92	23	4	4	5	17232	50S ribosomal protein L23 chloroplastic OS=Glycine max OX=3847 GN=100779362 PE=3 SV=1	Oxidation (M)
228	C6SZQ3	66.92	23	4	4	5	17232	50S ribosomal protein L23 chloroplastic OS=Glycine max OX=3847 GN=100500043 PE=2 SV=1	Oxidation (M)
382	I1KL72	64.23	3	2	2	2	72469	Uncharacterized protein OS=Glycine max OX=3847 GN=100796791 PE=3 SV=1
382	I1KQV7	64.23	3	2	2	2	72554	Uncharacterized protein OS=Glycine max OX=3847 GN=100811003 PE=3 SV=2
382	I1ME25	64.23	3	2	2	2	72470	Uncharacterized protein OS=Glycine max OX=3847 GN=100814039 PE=3 SV=1
382	I1M2K9	64.23	3	2	2	2	72428	Uncharacterized protein OS=Glycine max OX=3847 GN=GLYMA_13G254900 PE=3 SV=1
402	C6SWA5	63.94	15	2	2	2	14943	40S ribosomal protein S26 OS=Glycine max OX=3847 GN=100305706 PE=2 SV=1
291	I1NI77	63.71	20	3	3	4	15272	Ribosomal_L14e domain-containing protein OS=Glycine max OX=3847 GN=100306120 PE=3 SV=1	Oxidation (M)
291	C6SY27	63.71	20	3	3	4	15400	Ribosomal_L14e domain-containing protein OS=Glycine max OX=3847 GN=100306120 PE=2 SV=1	Oxidation (M)
291	I1L7F3	63.71	20	3	3	4	15411	Ribosomal_L14e domain-containing protein OS=Glycine max OX=3847 GN=100808592 PE=3 SV=1	Oxidation (M)
291	C6SXV0	63.71	20	3	3	4	15413	Ribosomal_L14e domain-containing protein OS=Glycine max OX=3847 GN=100499889 PE=2 SV=1	Oxidation (M)
291	K7K5S3	63.71	15	3	3	4	20312	Ribosomal_L14e domain-containing protein OS=Glycine max OX=3847 GN=100817659 PE=3 SV=1	Oxidation (M)
414	I1L416	62.59	11	2	2	2	21340	Annexin OS=Glycine max OX=3847 GN=GLYMA_09G171600 PE=3 SV=1
414	I1L417	62.59	8	2	2	2	29400	Annexin OS=Glycine max OX=3847 GN=GLYMA_09G171600 PE=3 SV=1
414	C6THM2	62.59	6	2	2	2	35563	Annexin OS=Glycine max OX=3847 GN=100820062 PE=2 SV=1
414	A0A0R0I9M4	62.59	6	2	2	2	35507	Annexin OS=Glycine max OX=3847 GN=GLYMA_09G171600 PE=3 SV=1
374	I1L9G9	62.45	16	2	2	2	15810	Uncharacterized protein OS=Glycine max OX=3847 GN=100785402 PE=3 SV=1
374	I1JGK9	62.45	16	2	2	2	15908	Uncharacterized protein OS=Glycine max OX=3847 GN=100819067 PE=3 SV=1
306	I1KWV6	61.91	5	2	2	3	39880	Ubiquitin receptor RAD23 OS=Glycine max OX=3847 GN=100813881 PE=3 SV=1
306	I1KWV7	61.91	5	2	2	3	41907	Ubiquitin receptor RAD23 OS=Glycine max OX=3847 GN=100813881 PE=3 SV=1
306	I1KWV5	61.91	5	2	2	3	42063	Ubiquitin receptor RAD23 OS=Glycine max OX=3847 GN=100813881 PE=3 SV=1
306	C6TIN6	61.91	5	2	2	3	41196	Ubiquitin receptor RAD23 OS=Glycine max OX=3847 GN=100809066 PE=2 SV=1
306	A0A0R0J0Z8	61.91	6	2	2	3	35245	Ubiquitin receptor RAD23 OS=Glycine max OX=3847 GN=100813881 PE=3 SV=1
306	I1KWV8	61.91	5	2	2	3	40241	Ubiquitin receptor RAD23 OS=Glycine max OX=3847 GN=100813881 PE=3 SV=1
306	A0A0R0IXZ9	61.91	5	2	2	3	40322	Ubiquitin receptor RAD23 OS=Glycine max OX=3847 GN=100813881 PE=3 SV=1
410	C6SX05	61.51	13	2	2	2	21230	Dirigent protein OS=Glycine max OX=3847 GN=100305879 PE=2 SV=1
332	I1KSQ3	61.49	7	2	2	3	33339	Guanosine nucleotide diphosphate dissociation inhibitor OS=Glycine max OX=3847 GN=100784639 PE=3 SV=1
332	A0A0R0K398	61.49	6	2	2	3	37381	Guanosine nucleotide diphosphate dissociation inhibitor OS=Glycine max OX=3847 GN=GLYMA_05G167800 PE=3 SV=1
332	I1KSQ1	61.49	5	2	2	3	41219	Guanosine nucleotide diphosphate dissociation inhibitor OS=Glycine max OX=3847 GN=100784639 PE=3 SV=1
332	I1KSQ2	61.49	5	2	2	3	45942	Guanosine nucleotide diphosphate dissociation inhibitor OS=Glycine max OX=3847 GN=100784639 PE=3 SV=1
332	A0A0R0K1N9	61.49	5	2	2	3	46673	Guanosine nucleotide diphosphate dissociation inhibitor OS=Glycine max OX=3847 GN=GLYMA_05G167800 PE=3 SV=1
332	I1K489	61.49	5	2	2	3	49662	Guanosine nucleotide diphosphate dissociation inhibitor OS=Glycine max OX=3847 GN=GLYMA_05G167800 PE=3 SV=1
332	I1KSQ0	61.49	5	2	2	3	49556	Guanosine nucleotide diphosphate dissociation inhibitor OS=Glycine max OX=3847 GN=100784639 PE=3 SV=1
411	K7L6V9	59.56	20	2	2	2	12179	DUF953 domain-containing protein OS=Glycine max OX=3847 GN=GLYMA_08G152300 PE=4 SV=1
411	C6SWX2	59.56	16	2	2	2	15092	DUF953 domain-containing protein OS=Glycine max OX=3847 GN=100785157 PE=2 SV=1
405	I1MN72	56.99	7	2	2	2	28129	Ribosomal_L2_C domain-containing protein OS=Glycine max OX=3847 GN=100802137 PE=3 SV=1
405	I1LI06	56.99	7	2	2	2	28220	Ribosomal_L2_C domain-containing protein OS=Glycine max OX=3847 GN=100798311 PE=3 SV=1
405	I1J8M4	56.99	7	2	2	2	28143	Ribosomal_L2_C domain-containing protein OS=Glycine max OX=3847 GN=100527838 PE=3 SV=1
307	I1KZ09	56.87	5	2	2	3	41693	Uncharacterized protein OS=Glycine max OX=3847 GN=100810475 PE=3 SV=1
307	I1N1X0	56.87	5	2	2	3	41724	Uncharacterized protein OS=Glycine max OX=3847 GN=100779679 PE=3 SV=2
307	A0A0R0FB78	56.87	4	2	2	3	45817	Uncharacterized protein OS=Glycine max OX=3847 GN=100779679 PE=3 SV=1
361	I1MT39	56.23	10	2	2	2	21223	Lipocln_cytosolic_FA-bd_dom domain-containing protein OS=Glycine max OX=3847 GN=GLYMA_17G075800 PE=3 SV=1
361	C6SY43	56.23	10	2	2	2	21311	Lipocln_cytosolic_FA-bd_dom domain-containing protein OS=Glycine max OX=3847 GN=100306133 PE=2 SV=1
328	I1L6W0	56.12	3	2	2	3	60869	Phosphoglycerate mutase (2 3-diphosphoglycerate-independent) OS=Glycine max OX=3847 GN=100794734 PE=3 SV=1
328	A0A0R0F2Z4	56.12	3	2	2	3	60837	Phosphoglycerate mutase (2 3-diphosphoglycerate-independent) OS=Glycine max OX=3847 GN=100820155 PE=3 SV=1
404	I1KAY3	55.67	9	2	2	2	27743	Probable 6-phosphogluconolactonase OS=Glycine max OX=3847 GN=100792737 PE=3 SV=1
404	I1JYL3	55.67	7	2	2	2	33874	Probable 6-phosphogluconolactonase OS=Glycine max OX=3847 GN=100794078 PE=3 SV=1
360	I1K964	51.82	9	2	2	2	25113	Proteasome subunit beta OS=Glycine max OX=3847 GN=GLYMA_06G078500 PE=3 SV=1
360	A0A0R4J321	51.82	9	2	2	2	25128	Proteasome subunit beta OS=Glycine max OX=3847 GN=100793551 PE=3 SV=1
356	A0A0R0F3S5	51.27	9	2	2	2	24561	Ribosomal protein OS=Glycine max OX=3847 GN=100808580 PE=3 SV=1
356	C6T552	51.27	9	2	2	2	24538	Ribosomal protein (Fragment) OS=Glycine max OX=3847 GN=100527698 PE=2 SV=1
356	C6SVS9	51.27	9	2	2	2	24577	Ribosomal protein OS=Glycine max OX=3847 GN=100499715 PE=2 SV=1
356	I1MZ14	51.27	8	2	2	2	25550	Ribosomal protein OS=Glycine max OX=3847 GN=100808580 PE=3 SV=2
356	I1LMS5	51.27	7	2	2	2	30026	Ribosomal protein OS=Glycine max OX=3847 GN=100499715 PE=3 SV=1
311	I1LPL2	50.9	7	2	2	3	29415	60S ribosomal protein L7a OS=Glycine max OX=3847 GN=100775472 PE=3 SV=1
311	I1LIV8	50.9	7	2	2	3	29416	60S ribosomal protein L7a OS=Glycine max OX=3847 GN=100792324 PE=3 SV=1
311	A0A0R0KWB3	50.9	7	2	2	3	29578	60S ribosomal protein L7a OS=Glycine max OX=3847 GN=100819609 PE=3 SV=1
311	C6TBY0	50.9	7	2	2	3	29636	60S ribosomal protein L7a OS=Glycine max OX=3847 GN=100797399 PE=2 SV=1
412	A0A0R0G3Y8	48.54	10	2	2	2	17701	4-hydroxy-4-methyl-2-oxoglutarate aldolase OS=Glycine max OX=3847 GN=100500019 PE=3 SV=1
412	A0A0R0GTN8	48.54	10	2	2	2	17588	4-hydroxy-4-methyl-2-oxoglutarate aldolase OS=Glycine max OX=3847 GN=100789908 PE=3 SV=1
412	I1M2G9	48.54	8	2	2	2	21746	4-hydroxy-4-methyl-2-oxoglutarate aldolase OS=Glycine max OX=3847 GN=100789908 PE=3 SV=1
412	I1ME62	48.54	8	2	2	2	22555	4-hydroxy-4-methyl-2-oxoglutarate aldolase OS=Glycine max OX=3847 GN=100500019 PE=3 SV=1
362	I1LAJ3	48.04	7	2	2	2	36576	Aldo_ket_red domain-containing protein OS=Glycine max OX=3847 GN=100781297 PE=3 SV=1
362	I1NEH6	48.04	7	2	2	2	36618	Aldo_ket_red domain-containing protein OS=Glycine max OX=3847 GN=100807722 PE=3 SV=1
326	A0A0R0I1W6	44.66	7	2	2	3	40537	Fumarylacetoacetase OS=Glycine max OX=3847 GN=GLYMA_09G010000 PE=3 SV=1
326	A0A0R0I1V0	44.66	6	2	2	3	45524	Fumarylacetoacetase OS=Glycine max OX=3847 GN=GLYMA_09G010000 PE=3 SV=1
326	I1KZY9	44.66	6	2	2	3	45798	Fumarylacetoacetase OS=Glycine max OX=3847 GN=GLYMA_09G010000 PE=3 SV=1
345	Q41219	44.56	4	2	2	3	55804	Leghemoglobin reductase OS=Glycine max OX=3847 GN=FLBR PE=1 SV=1
415	I1N3A6	38.55	4	2	2	2	45689	Alpha-galactosidase OS=Glycine max OX=3847 GN=100812330 PE=3 SV=1	CarbamidometilTodos
415	I1L6Y9	38.55	4	2	2	2	45641	Alpha-galactosidase OS=Glycine max OX=3847 GN=100804290 PE=3 SV=1	CarbamidometilTodos
